# Supplementary material for: Sequence Conservation and Functional Constraint on Intergenic Spacers in Reduced Genomes of the Obligate Symbiont Buchnera
Source: PLoS Genet. 2011 Sep 1;7(9):e1002252. doi: 10.1371/journal.pgen.1002252 (PMC3164680; doi:10.1371/journal.pgen.1002252)
Supplement: Table S1 — Assembly statistics for newly sequenced Buchnera aphidicola genomes. (XLS) [file pgen.1002252.s004.xls]

## Sheet: TableS1
Table S1. Assembly statistics for newly sequenced Buchnera aphidicola genomes
	Buchnera-Ua			Buchnera-Ak
	size /no. reads	fold-coverage		size /no. reads	fold-coverage
Chromosome (bp)	615380			641794
Illumina	1989414	116.382		1677535	156.829
454	55944	33.9093		36160	12.3953
Sanger	56	n.a.		123	n.a.
pLeu (bp)	7689			7784
Illumina	53537	250.661		4913	37.87
454	1209	58.6496		311	8.78983
Sanger	0	n.a.		11	n.a.
pTrp (bp)	4884			3645
Illumina	43011	317.034		4016	66.107
454	523	39.9425		193	11.6488
Sanger	0	n.a.		7	n.a.
Trimmed Illumina read length (bp)	30			54
Mean 454 read length (bp)	373			220
