# Supplementary material for: Sequence Conservation and Functional Constraint on Intergenic Spacers in Reduced Genomes of the Obligate Symbiont Buchnera
Source: PLoS Genet. 2011 Sep 1;7(9):e1002252. doi: 10.1371/journal.pgen.1002252 (PMC3164680; doi:10.1371/journal.pgen.1002252)
Supplement: Table S2 — Table of validated sequence polymorphisms identified in newly sequenced Buchnera aphidicola genomes. (XLS) [file pgen.1002252.s005.xls]

## Sheet: TableS2
	Table S2. Table of validated sequence polymorphisms identified in newly sequenced Buchnera aphidicola genomes
			Buchnera-Ua	Buchnera-Ak
	Total polymorphic sites		13	15
	Transitions		5	11
	Transversions		3	3
	Indel (homopolymer)		5	1
	Intergenic		4	2
	RNA		1	1
	CDS		8	12
		Synonymous	1	3
	Nonsynonymous		4	7
		Frameshift	3	0
		Nonsense	0	1
