# Supplementary material for: Sequence Conservation and Functional Constraint on Intergenic Spacers in Reduced Genomes of the Obligate Symbiont Buchnera
Source: PLoS Genet. 2011 Sep 1;7(9):e1002252. doi: 10.1371/journal.pgen.1002252 (PMC3164680; doi:10.1371/journal.pgen.1002252)
Supplement: Table S3 — Summary list of genes inactivated or lost in Buchnera genomes of the Aphidinae. (XLS) [file pgen.1002252.s006.xls]

## Sheet: TableS3
Table S3. Summary list of genes inactivated or lost in Buchnera genomes of the Aphidinae.
			Buchnera
Gene	Functional category & description		Ua	Ak	Tokyo	5A	Tuc7	Sg
rnfA	Cp	oxidative stress	–	+	+	+	+	+
rnfB	Cp	oxidative stress	–	+	+	+	+	+
rnfC	Cp	oxidative stress	–	+	+	+	+	-1A (10A)
rnfD	Cp	oxidative stress	–	+	+	+	+	+
rnfG	Cp	oxidative stress	–	+	+	+	+	+
rnfE	Cp	oxidative stress	–	+	+	+	+	+
smpA	Cs	inner membrane	–	+	+	+	+	+
mutT	Info	DNA repair and recombination	–	+	+	+	+	+
mutS	Info	DNA repair and recombination	–	+	+	+	+	+
mutL	Info	DNA repair and recombination	–	+	+	+	+	+
argE	Met	biosynthesis of ARG (ornithine)	–	+	+	+	+	+
argC	Met	biosynthesis of ARG (ornithine)	–	+	+	+	+	+
argB	Met	biosynthesis of ARG (ornithine)	–	+	+	+	+	+
argA	Met	biosynthesis of ARG (ornithine)	–	+	+	+	+	+
argD	Met	biosynthesis of ARG (ornithine)	–	+	+	+	+	+
speE	Met	spermidine	–	+	+	+	+	+
speD	Met	spermidine	–	+	+	+	+	+
panB	Met	pantothenate	–	+	+	+	+	+
panC	Met	pantothenate	–	+	+	+	+	+
pyrC	Met	pyrimidine biosynthesis	–	+	+	+	+	+
pyrD	Met	pyrimidine biosynthesis	–	+	+	+	+	+
pyrB	Met	pyrimidine biosynthesis	–	+	+	+	+	+
pyrI	Met	pyrimidine biosynthesis	–	+	+	+	+	+
yba4	Unk	unknown	–	+	+	+	+	+
yggS	Unk	unknown	–	+	+	+	+	+
yfjF	Unk	unknown	–	+	+	+	+	+
queA	Info	RNA modification	–	Large indel	+	+	+	+
apbE	Met	thiamine	–	+1A (12A)	-1A (10A)	-1A (10A)	-1A (10A)	-1T (9T)
ansA	Met	introconversion of ASN and ASP	–	+	≥3	≥3	≥3	+1A (12A)
cmk	Met	Pyrimidine salvage	–	+	-1A (9A)	-1A (9A)	-1A (9A)	≥3
metR	Reg	transcriptional dual regulator	–	+	≥3	≥3	≥3	+
alx	Cs	inner membrane	–	≥3	≥3	≥3	≥3	+
queC	Info	RNA modification	–	≥3	≥3	≥3	≥3	+
folE	Met	tetrahydrafolate	–	–	≥3	≥3	≥3	+
lolE	Tr	Lipoprotein transporter	-1bp	+	-1T (9T)	-1T (9T)	-1T (9T)	+
ftsB	Cp	Cell division	-1A (9A)	+	+	+	+	+
ispA	Met	isoprenoid biosynthesis	-1A (13A)	+	+	+	+	+
yeaZ	Met	Proteins/peptides/glycopeptides	-2A (11A) or +1T (4T)	+	+	+	+	+
ribF	Met	flavin	-1A (6A), +1A (6A)	+	+	+	+	+
metK	Met	S-adenosylmethionine (SAM)	≥3	+	+	+	+	+
thiL	Met	thiamine	≥3	+	+	+	+	+
bolA	Reg	cell division	-1A (7A)	+	+	+	+	+
rsmC	Info	RNA modification	+	-1A (10A)	+	+	+	+
ispE	Met	isoprenoid biosynthesis	+	-1A (10A)	+	+	+	+
murA	Met	peptidoglycan	+	-1A (12A)	+	+	+	+
recC	Info	DNA repair and recombination	+	-1A (10A)	+	+	+	+
priA	Info	DNA replication	+	-1A (10A)	+	+	+	+
endA	Met	DNA regulation	+	≥3	+	+	+	-1A (8A)
ycfM	Unk	unknown	+	≥3	+	+	+	≥3
mrcB	Met	peptidoglycan	+	+	+	+	+	≥3
cysI	Met	Sulfate assimilation	+	+	+	+	+	-1A (5A), 1 nonsense
cysH	Met	Sulfate assimilation	+	+	+	+	+	≥3
cysG	Met	Sulfate assimilation	+	+	+	+	+	≥3
cysD	Met	Sulfate assimilation	+	+	+	+	+	≥3
cysN	Met	Sulfate assimilation	+	+	+	+	+	≥3
cysQ	Met	Sulfur metabolism	+	+	+	+	+	≥3
bioD	Met	biotin	+	+	+	+	+	-1A (13A)
glmM	Met	UDP-N-acetyl-D-glucosamine	+	+	+	+	+	-2A (11A)
cvpA	Cs	inner membrane	+	-1T (4T)	-1T (2T)	-1T (2T)	-1T (2T)	-1T (9T)
fabD	Met	fatty acid biosynthesis	-1A (9A)	-1A (10A)	-1A (10A)	-1A (10A)	-1A (10A)	+
rnhA	Info	DNA replication	+	+	-1A (9A)	-1A (9A)	-1A (9A)	+
ribD2	Met	riboflavin	+	+	+	-1A (6A)	-1A (6A)	+
sbcB	IT	DNA degredation	+1T (8T)	+	+1T (7T)	+	+	+
ynfM	Tr	unknown substrate	+	+	-1A (8A)	+	+	+
rnpA	Info	RNA modification	+	+	+	-1A (11A)	-1A (11A)	+
rlmE	Info	RNA modification	+	+	+	-1A (10A)	-1A (10A)	+
flgB	Cs	Flagellum	+	+	-1A (2A)	+	+	+
fliK	Cs	Flagellum	+	+	1 nonsense	+	+	+
bamA	Cs	outer membrane	+	+	indel	+	+	+
fabZ	Met	fatty acid biosynthesis	+	+	indel	+	+	+
yigL	Met	unknown	+	+	indel	+	+	+
nlpD	Cs	outer membrane	+	+	+	+	+	≥3
lig	Info	DNA repair and recombination	+	+	+	+	+	-1bp
mfd	Info	DNA repair and recombination	+	+	+	+	+	≥3
phr	Info	DNA repair and recombination	+	+	+	+	+	-1A, (5A)
yfaE	Info	Fe-S cluster - maintenance	+	+	+	+	+	-1A (11A)
miaA	Info	Heat Shock Regulon	+	+	+	+	+	-1A (10A)
rsmD	Info	RNA modification	+	+	+	+	+	-1A (14A)
poxA	Info	tRNA synthetase	+	+	+	+	+	-1A (11A)
hemC	Met	heme, siroheme	+	+	+	+	+	2 nonsense
hemD	Met	heme, siroheme	+1T (8T)	-1T (8T)	-1T (5T)	-1T (5T)	-1T (5T)	≥3
murC	Met	peptidoglycan	+	+	+	+	+	-1A (10A)
murE	Met	peptidoglycan	+	+	+	+	+	-1A (10A)
murF	Met	peptidoglycan	-1A (11A)	-1A (11A)	+	+1A (9A)	+1A (9A)	-1T (8T)
mraY	Met	peptidoglycan	+	+	+	+	+	-1A (10A)
emtA	Met	peptidoglycan	+	+	+	+	+	-1 bp
pyrE	Met	pyrimidine biosynthesis	+	+	+	+	+	-1A (9A), +1A (2A)
yba3	Unk	unknown	+	+	+	+	+	-1bp, 1 nonsense
ung	Info	DNA repair and recombination	+	+	+	-1A (12A)	+	-2T (4T)
ddlB	Met	peptidoglycan	+	+	-1A (11A)	-1A (11A)	-1A (11A)	+
cspC	Reg	Transcription related	+	+	+	+	+	–
hflD	Cs	inner membrane	≥3	+	+	+	+	–
hns	Reg	transcriptional dual regulator	–	≥3	+	+	+	–
dam	Info	DNA restriction/modification	–	≥3	–	–	–	–
bioH	Met	biotin	+	≥3	–	–	–	+1A (11A)
bcp	Cp	Detoxification	–	–	–	–	–	+
ygfA	Cp	Drug resistance/sensitivity	–	–	–	–	–	+
queF	Info	RNA modification	–	–	–	–	–	+
queD	Met	nucleotides	–	–	–	–	–	+
yjeK	Met	unknown	–	–	–	–	–	+
znuA	Tr	Zn2+ transporter	–	–	–	–	–	+
yidD	Unk	unknown	–	–	–	–	–	+
yebA	Unk	unknown	–	–	–	–	–	+
ygcF	Unk	unknown	–	–	–	–	–	+
Inferred number of deleted '-' or inserted '+' and current homopolymer length' (XN)'
Functional category abbr. are as follows: cell processes (Cp) , cell structure (Cs), metabolism (Met), regulation (Reg), information transfer (Info), transport (Tr), unknown (Unk)
