# Supplementary material for: Sequence Conservation and Functional Constraint on Intergenic Spacers in Reduced Genomes of the Obligate Symbiont Buchnera
Source: PLoS Genet. 2011 Sep 1;7(9):e1002252. doi: 10.1371/journal.pgen.1002252 (PMC3164680; doi:10.1371/journal.pgen.1002252)
Supplement: Table S4 — Descriptions and locations of conserved IGS elements. (XLS) [file pgen.1002252.s007.xls]

## Sheet: Table_S4
Table S4. Descriptions and locations of conserved IGS elements
							Buchnera-Ua						Buchnera-Ak						Buchnera-Ap						Buchnera-Sg
IGS	Strand of US gene	Strand of DS gene	Type1	Gene	Strand	Note	US locus	DS locus	Sequence	Start	Stop		US locus	DS locus	Sequence	Start	Stop		US locus	DS locus	Sequence	Start	Stop		US locus	DS locus	Sequence	Start	Stop
yfgM_mnmG	-	+	RBS	mnmG	+		BUAMB581	BUAMB001	aggtt	189	193		BAKON614	BAKON001	aggtt	180	184		BU608	BU001	aggtt	187	191		BUsg583	BUsg001	agggt	641443	641447
mnmG_atpB	+	+	SEC	n.a.	n.a.		BUAMB001	BUAMB002	ttaattaaaaatttgattttaattcatttaaaatacataattattttc	2131	2178		BAKON001	BAKON002	gaaaattaaaatttgattttaatggatttaaaatacataatatttttt	2128	2175		BU001	BU002	aaaaattaaaatttgattttaatgtatttaaaatacataataattgtt	2134	2181		BUsg001	BUsg002	taaattttcatttttttaagtttaaatatgtaataattttt	1897	1937
atpB_atpE	+	+	RBS	atpE	+		BUAMB002	BUAMB003	tggag	3132	3136		BAKON002	BAKON003	tggag	3124	3128		BU002	BU003	tggag	3128	3132		BUsg002	BUsg003	tggag	2876	2880
atpE_atpF	+	+	TT	atpE	+		BUAMB003	BUAMB004	atctttacgtttttttagatagcgtaaagattaatttt	3461	3498		BAKON003	BAKON004	atctttacgttttttagataacgtaaagattaatttt	3443	3479		BU003	BU004	atctttacgtttttttagataacgtaaagattaatttt	3433	3470		BUsg003	BUsg004	atctttacgttttttagacagcgtaaagattaatttt	3174	3210
atpG_atpD	+	+	RBS	atpD	+		BUAMB007	BUAMB008	ttgagg	7010	7015		BAKON007	BAKON008	tagagg	6993	6998		BU007	BU008	tagagg	6981	6986		BUsg007	BUsg008	tagagg	6770	6775
atpC_gyrB	+	-	RNAz	n.a.	n.a.		BUAMB009	BUAMB010	tcatctttcgcggctggttttgtcctgccgcaaata	8874	8909		BAKON009	BAKON010	tcatctttcgcggctggttttttcctgccgcaagta	8853	8888		BU009	BU010	taatctttcgcggctggttttttcctgccgcaagta	8842	8877		BUsg009	BUsg010	agatctttcgcggctggttttttcctgccgcaatca	8622	8657
dnaA_rpmH	-	+	RBS-1	dnaA	-		BUAMB012	BUAMB013	ctcca	13874	13878		BAKON012	BAKON013	ctcca	13894	13898		BU012	BU013	ctcca	13925	13929		BUsg012	BUsg013	ctcca	13768	13772
dnaA_rpmH	-	+	SEC	n.a.	n.a.		BUAMB012	BUAMB013	aaaattgtatgtttttatattaaaagttatacaatctaagattggtgaatatactgaaaaaggatataatatattattgagatattttatttatctaaagaagtgatttt	13973	14082		BAKON012	BAKON013	aaaattatatttttttacattaaaagttatacaatctaagattggtgagtataacgaaaaggatataatatatagttgagatatttttttatccaaagaagtgatttt	13990	14097		BU012	BU013	gaaattatgttttttatattaaaagttatacaatctaagattggcgagtataacgaaaaggatataatatattgttaagatattttttatctcaagaagtgatttt	14025	14130		BUsg012	BUsg013	aaaattatatttttttacattaaaagttatacaatttaagattggtgagtataacgaaaaggatataatgtatttttagatattttttatctaaagaagtgatttt	13853	13958
dnaA_rpmH	-	+	RBS-2	rpmH	+		BUAMB012	BUAMB013	aggta	14306	14310		BAKON012	BAKON013	aggta	14328	14332		BU012	BU013	aggta	14355	14359		BUsg012	BUsg013	aggta	14166	14170
trn01_groES	-	+	CONS	n.a.	n.a.		BUAMB017	BUAMB018	atatattaaatcattaaatataaaactttgtcaatatttttataa	18156	18200		BAKON017	BAKON018	ttatattaaatcatcaaatattaaagattgtcaatcttttttaat	18199	18243		BU609	BU610	ttatattaaatcatcaaatgtaaaatgttgtcaatgttttttatt	18107	18151		BUsg584	BUsg585	ttacattaaatcatcaaagataaaactttgtcaatctttttttgt	18034	18078
trn01_groES	-	+	SIGMA	groES	+		BUAMB017	BUAMB018	cttgaaagttttactaaagatccatata	18309	18336		BAKON017	BAKON018	cttgaaacttttaataaagatccatata	18355	18382		BU609	BU610	cttgaaagttttaataaatatccctata	18264	18291		BUsg584	BUsg585	cttgaaagttttagtaagcatccctata	18163	18190
trn01_groES	-	+	RBS	groES	+		BUAMB017	BUAMB018	aggag	18405	18409		BAKON017	BAKON018	gggag	18447	18451		BU609	BU610	aggag	18362	18366		BUsg584	BUsg585	aggag	18260	18264
groES_groEL	+	+	SEC	n.a.	n.a.		BUAMB018	BUAMB019	tgctatatccattacaaatttattaaaggaaatgtca	18727	18763		BAKON018	BAKON019	tactatatccattgaaaaatttatttgagggaatatca	18761	18798		BU018	BU019	tgctatatccattgaaaaattgatttaaggggatgtca	18676	18713		BUsg018	BUsg019	tgctatatccataaaacaatatatttaaggaaatgtca	18582	18619
groEL_efp	+	+	TT	groEL	+		BUAMB019	BUAMB020	ctttcctcaggtttatttatctgaggaaag	20462	20491		BAKON019	BAKON020	ctttcctcagaataactattctgaggaaat	20494	20523		BU019	BU020	ctttcctcagaatcactattctgaggaaat	20409	20438		BUsg019	BUsg020	ctttcctcagatatatttgtctgaggaaag	20311	20340
ftsY_rpoH	+	+	TT	ftsY	+		BUAMB024	BUAMB025	tataaatctttgatttata	24323	24341		BAKON024	BAKON025	tataaatctttgatttata	24823	24841		BU024	BU025	tataaatctttgatttata	24854	24872		BUsg025	BUsg026	tataaatttttgattttaa	25118	25136
ftsY_rpoH	+	+	CONS	n.a.	n.a.		BUAMB024	BUAMB025	ttttaattacagtattatatataagtcccacatgttaataattcagtatatacaattcatttatgcgggaatt	24343	24415		BAKON024	BAKON025	ttttaattaaagtattatagatatgtcccacatattaataattcagtatatataattcgttaatgcgggaatt	24843	24915		BU024	BU025	ttttaattaaagtactataggtatatcccacatgtttataattcagtatatatgattcgttgatgcgggaatt	24874	24946		BUsg025	BUsg026	ttttaattaaagtatgattaaatcatcccatatatttataattcattaaatatattttcttaatacgggaatt	25138	25210
rpoH_glmS	+	-	SEC	n.a.	n.a.		BUAMB025	BUAMB026	atggagtatgagattaagttttataaaatagaaaactcatactctttaa	25313	25361		BAKON025	BAKON026	atagagtatgagattaggttttttttatattgaaaactcatactcttttt	25827	25876		BU025	BU026	atagagtatgagactaagtttaattcattcaaaaaactcatactcttttt	25857	25906		BUsg026	BUsg027	atagagtatgagattaagtttttaaaattgatcgctcatactcttttt	26131	26178
glmS_glmU	-	-	RBS	glmS	-		BUAMB026	BUAMB027	tacct	27235	27239		BAKON026	BAKON027	tacct	27747	27751		BU026	BU027	tacct	27780	27784		BUsg027	BUsg028	tacct	28059	28063
metE_purH	+	-	TT	metE/purH	+/-		BUAMB029	BUAMB030	tattaaatcatcttttagaatatttaacaatctaaatgatgatttaatt	32899	32947		BAKON030	BAKON031	tattaaatcatcttttagagtgtttgaaaaaatctaaatgatgatttaata	33558	33608		BU030	BU031	tattaaatcatcttttagaatattttaaaaaatctaaaatgatgatttaata	33504	33555		BUsg031	BUsg032	aattaaatcatcttttagattattttattagaaataaaaatctaaatgatgatttaata	33842	33900
purH_hupA	-	-	TT	hupA	-		BUAMB030	BUAMB031	aggggcataatgcccct	34719	34735		BAKON031	BAKON032	aggggcgcaatgcccct	35318	35334		BU031	BU032	aggggcactacgcccct	35272	35288		BUsg032	BUsg033	aggggcataatgcccct	35681	35697
hupA_rpoC	-	-	RBS	hupA	-		BUAMB031	BUAMB032	ttcct	35048	35052		BAKON032	BAKON033	ttcct	35635	35639		BU032	BU033	tccct	35592	35596		BUsg033	BUsg034	tccct	35999	36003
hupA_rpoC	-	-	SEC	n.a.	n.a.		BUAMB031	BUAMB032	ttctgcggctgctgttaagagcagccataattta	35591	35624		BAKON032	BAKON033	tactgtggctgcttttaagagcagccataatgta	36253	36286		BU032	BU033	tactgtggctgcttttaagagcagccataattta	36264	36297		BUsg033	BUsg034	tattttggctgcttttaagagcagccataatata	36413	36446
rpoC_rpoB	-	-	RBS	rpoC	-		BUAMB032	BUAMB033	ctcgt	39885	39889		BAKON033	BAKON034	ctcgt	40545	40549		BU033	BU034	ctcgt	40554	40558		BUsg034	BUsg035	ctcgt	40714	40718
rpoB_rplL	-	-	SEC	n.a.	n.a.		BUAMB033	BUAMB034	ggggttcctaatttcgttgatagataagttagaaaattaatttatcattttgtctgaagggggatacagt	43975	44044		BAKON034	BAKON035	ggggttcctaagctcgttgacagataagttgaaaattcatttatctttttctctgaaggggagatatt	44619	44686		BU034	BU035	ggggttcctaagctcgttgacagataagttgaaaattaatttatctttttgtctgaaggggagacagt	44651	44718		BUsg035	BUsg036	ggggttcctaagctcgctgacagatgaattaagactaaaatggtctttctgtctgaaggagagacagt	44802	44869
rpoB_rplL	-	-	TT	rplL	-		BUAMB033	BUAMB034	aaaagctggtgaattataatcaccagccata	44128	44158		BAKON034	BAKON035	aaaggctggtgaattaaaaccaccagccgta	44771	44801		BU034	BU035	cagggctggtgaagcaacatcaccagccgta	44805	44835		BUsg035	BUsg036	aacggctggtgaattaaaaacaccagccata	44939	44969
rplL_rplJ	-	-	SEC	n.a.	n.a.		BUAMB034	BUAMB035	gatttattttagatgtttttaatacatcaaaaataataacc	44585	44625		BAKON035	BAKON036	gaattattttagatgttattaatacatcaaaaataataacc	45230	45270		BU035	BU036	gaattattttagatgttattaatacatcaaaaataataacc	45264	45304		BUsg036	BUsg037	gacttattttagatgtttaataatacatcaaaaataataacc	45400	45441
rplJ_rplA	-	-	SEC	n.a.	n.a.		BUAMB035	BUAMB036	ttatcagattctccttatttatcttaattgatttttagagagataatttattgcactattttttataaaaaattttatactacaaataaaaattttgttatataattatattatattttattgctatctgactataaataaagattttacataactgtatttattaatatataattagatttattttaaataaaatagaaacaaaacatttaaaaaaaaggacattattataattaattttttgtatggagtaaagtaaaaataatttta	45124	45393		BAKON036	BAKON037	ttatcagattctcctcattaatctagagagaaaaaatgtgaattgattttaaataaaaatacaagatttttgagaatatatttttattttttcactctatgactataaaaaaaaattattaaataataaatttttattgttagaatcagattttttttaggtattttaactaaaaaaattttagatgctgattagaaaaagggatatcattataaataattttttttatagcgtaaagtcgaaaccatttta	45770	46021		BU036	BU037	ttatcagattttccttattgatctagagaaaaataatttgaattaattttaaagaaagacagtaagcatgataattcgttttttcaaaatatactttgatagaattttattctatgactatagtaaaaacattgaataataaattttcagtactaaaattagattgtttttaaatatttttaattaaaaaaactttgaatactagttaaaaaaaggttattattataaataatttttcttatagcgtaaagtggaaatcattttc	45804	46068		BUsg037	BUsg038	ttatcatattctcctataatttgatggagagaaaagatttttagttattaaaaaaattgtttatcatagttatgcagaaataaaatcgtagtactatcgtatagtacgattttaaaaatttattaaataataatattgaaatttagatgttttaaaatgttcaattaaagttaattgtggaatttttaaaaaatggggctattattataaataaatttttttctgtcgtaaagtaaaaaagatttaa	45944	46190
rplJ_rplA	-	-	RBS	rplJ	-		BUAMB035	BUAMB036	ctcct	45134	45138		BAKON036	BAKON037	ctcct	45780	45784		BU036	BU037	ttcct	45814	45818		BUsg037	BUsg038	ctcct	45954	45958
secE_trn02	-	-	RBS	trn02	-		BUAMB039	BUAMB040	ctcct	47494	47498		BAKON040	BAKON041	ctcct	48126	48130		BU040	BU041	ctcct	48180	48184		BUsg041	BUsg042	ctctt	48283	48287
secE_trn02	-	-	TT	trn02	-	not in Buchnera-Ua	BUAMB039	BUAMB040					BAKON040	BAKON041	ttttaaaatataaaatattttaaaa	48309	48333		BU040	BU041	ttttaatatatagaatattttaaaa	48366	48390		BUsg041	BUsg042	tttagaaatatagaaaatcttaaa	48472	48495
secE_trn02	-	-	CONS	n.a.	n.a.		BUAMB039	BUAMB040	taggtgagatgtatgataaatgatttgaa	47643	47671		BAKON040	BAKON041	tgggtgagatttatggtaaatgatttgaa	48342	48370		BU040	BU041	taggtgagagttatgataaatgatttgaa	48401	48429		BUsg041	BUsg042	taggtgagatttatttttggtttaatgatcttta	48496	48529
trn05_murB	-	-	CONS	n.a.	n.a.		BUAMB043	BUAMB044	aatatattatataatttttaaatggtattgcaagttttttat	48158	48199		BAKON044	BAKON045	attatattatataatttttcattagtattgcaagttttttta	48825	48866		BU613	BU614	attatattatataatttttcatttgtatgcaagttttttta	48893	48933		BUsg588	BUsg589	tatattatataatttttcatttttattgcaagttttttaa	48986	49025
murB_metF	-	+	RBS	metF	+		BUAMB044	BUAMB045	tggaa	49383	49387		BAKON045	BAKON046	tggag	50090	50094		BU045	BU046	tggaa	50154	50158		BUsg042	BUsg043	tggaa	50235	50239
argH_yibN	+	+	TT	argH	+		BUAMB047	BUAMB048	ttaactagcatttaaaattttttaaatgctcagttaa	54286	54322		BAKON051	BAKON052	ttaactagcatttaaaaattatttaaatgctaagttaa	56806	56843		BU051	BU052	ttaactagcatttaaaaattatttaaatgctgagttaa	56866	56903		BUsg048	BUsg049	ataaggcatttaaattttttttaaatgccgtaattaa	56960	56996
argH_yibN	+	+	RBS	yibN	+		BUAMB047	BUAMB048	aggaa	54347	54351		BAKON051	BAKON052	aggaa	56867	56871		BU051	BU052	aggag	56920	56924		BUsg048	BUsg049	aggat	57036	57040
cysE_rpoD	+	-	SEC	n.a.	n.a.		BUAMB050	BUAMB051	tataaaataaaaacttctgttttataaaaactatgattaatatacttatattaatacagaagttttattttatat	56280	56354		BAKON054	BAKON055	tataaaataaaaacttctgttttatttaaaaaaaactatagtagatatactaatattagtacagaagctttattttatat	58774	58853		BU054	BU055	tataaaataaaaacttctgttttgttcgaaaaaaatatagtggttagactaataccagtacagaagctttattttatat	58841	58919		BUsg051	BUsg052	tttgaaattaaaactcctgtttttttcttaaaaacataatgtatgtattactatttttttggtacagaagttttattttctacaatattatat	58940	59032
rpoD_dnaG	-	-	RBS	rpoD	-		BUAMB051	BUAMB052	atcca	58205	58209		BAKON055	BAKON056	atcca	60714	60718		BU055	BU056	atccg	60782	60786		BUsg052	BUsg053	atcca	60910	60914
rpoD_dnaG	-	-	SIGMA	rpoD	-		BUAMB051	BUAMB052	attaattgactgtttagtcaa	58231	58251		BAKON055	BAKON056	attaattgactattttgtcaa	60740	60760		BU055	BU056	attaattgacttttttgtcaa	60809	60829		BUsg052	BUsg053	attaattgactttttagtcaa	60936	60956
dnaG_rpsU	-	-	SEC	n.a.	n.a.		BUAMB052	BUAMB053	tttccgttcttaaaaaaagaacggttttta	60099	60128		BAKON056	BAKON057	tttccgttctttaagaagaacggctttttt	62628	62657		BU056	BU057	tttccgttcttgaacaagaacggctttttt	62699	62728		BUsg053	BUsg054	attccgttcttaagtaaagaacggtttttta	62778	62808
rpsU_ygjD	-	+	RBS-1	rpsU	-		BUAMB053	BUAMB054	aacct	60376	60380		BAKON057	BAKON058	tacct	62908	62912		BU057	BU058	tacct	62979	62983		BUsg054	BUsg055	tacct	63057	63061
rpsU_ygjD	-	+	SEC	n.a.	n.a.		BUAMB053	BUAMB054	ataatagatcctatatcaatcagtatgatattgtaaagtat	60418	60458		BAKON057	BAKON058	ataatagatcctatatcaatcagtgttatattgtaaagcat	62960	63000		BU057	BU058	ataatagatcctatatcaattagtgtgatattgtaaagtat	63028	63068		BUsg054	BUsg055	aagatagatcctatcttaattaagattattttgtaaagtac	63117	63157
rpsU_ygjD	-	+	RBS-2	ygjD	+		BUAMB053	BUAMB054	aggta	60544	60548		BAKON057	BAKON058	aggta	63119	63123		BU057	BU058	aggtt	63192	63196		BUsg054	BUsg055	aggtg	63265	63269
ribB_rfaE	-	-	SIGMA	ribB	-		BUAMB055	BUAMB056	atatattatatattgaatgcagtgcaagagcaatgtagaaaact	62306	62349		BAKON059	BAKON060	atatattatatattgaattagatctaagagcaatgtagaaattt	64875	64918		BU059	BU060	atatattatatattgaattaaatttaagagcaatgtagaaatta	64923	64966		BUsg056	BUsg057	ttttattatatatcgaataaaatttaagagcaatctagaaatgt	65057	65100
ribB_rfaE	-	-	SEC	n.a.	n.a.		BUAMB055	BUAMB056	atatattatatattgaatgcagtgcaagagcaatgtagaaaact	62306	62349		BAKON059	BAKON060	atatattatatattgaattagatctaagagcaatgtagaaattt	64875	64918		BU059	BU060	atatattatatattgaattaaatttaagagcaatgtagaaatta	64923	64966		BUsg056	BUsg057	ttttattatatatcgaataaaatttaagagcaatctagaaatgt	65057	65100
rfaE_cca	-	+	RBS-1	rfaE	-		BUAMB056	BUAMB057	ctctt	63424	63428		BAKON060	BAKON061	ctcta	66011	66015		BU060	BU061	ctctg	66067	66071		BUsg057	BUsg058	ctctt	66204	66208
rfaE_cca	-	+	SEC	n.a.	n.a.		BUAMB056	BUAMB057	taattttttatatattatctgttatcttattacaatatttaattatttaaaataaaaaataattattacagtaattgatttttattttttatagaataaattttgattattttagtgtgagatct	63525	63649		BAKON060	BAKON061	tgtttttttatatattatataaaatattattacaagatttaattattgaaaataataaataaatttttatataaaaaaattttatttttctattatagaatagaattttatttttagtatgagaaaa	66095	66221		BU060	BU061	tattttttatttaatatataaatattattatattattgaattgtggaaaaataataaataattatataaaaaattctatttttctattatagaatagaattttgtttttagtatgagaaaa	66146	66266		BUsg057	BUsg058	ttttttttatatattatataaaaaattattacaagattttattttataaaattataaataattatttaatatattttattttttctattatagaatagaattttactttttagtatgagaaaa	66317	66439
rfaE_cca	-	+	RBS-2	cca	+		BUAMB056	BUAMB057	gtgag	63641	63645		BAKON060	BAKON061	atgag	66213	66217		BU060	BU061	atgag	66258	66262		BUsg057	BUsg058	atgag	66431	66435
bacA_crr	-	-	TT	crr	-		BUAMB058	BUAMB059	aaaacggtactaaataacagcaccgtttt	65777	65805		BAKON062	BAKON063	aaaacggcactaaataatagtaccgtttt	68340	68368		BU062	BU063	aaaacggtactaaataatagcaccgtttt	68385	68413		BUsg059	BUsg060	aaaacggtactaaataatagcaccgtttt	68507	68535
ptsI_ptsH	-	-	CONS	n.a.	n.a.		BUAMB060	BUAMB061	aacattacctttaataataaattttgtctattcagcaataacaaatgacgtgtcaggcaaat	68052	68113		BAKON064	BAKON065	aacattacctttaataataaagtttatctattcagagatgaaaatatgacatgtcaggcgaat	70649	70711		BU064	BU065	aacattacctttaataataaagtttatctattcagagatggaaatatgacgtgtcaggcgaat	70676	70738		BUsg061	BUsg062	aacattaccttaaccataaaatttgtttagagagggaaaaaatagaatgtcaggcgaat	70819	70877
ptsI_ptsH	-	-	RBS	ptsI	-		BUAMB060	BUAMB061	tacct	68057	68061		BAKON064	BAKON065	tacct	70654	70658		BU064	BU065	tacct	70681	70685		BUsg061	BUsg062	tacct	70824	70828
ptsH_cysK	-	-	RBS	ptsH	-		BUAMB061	BUAMB062	ttccc	68462	68466		BAKON065	BAKON066	ttcct	71062	71066		BU065	BU066	ttcct	71087	71091		BUsg062	BUsg063	ttcct	71225	71229
cysK_lig	-	+	RBS	cysK	-		BUAMB062	BUAMB063	ttcct	69569	69573		BAKON066	BAKON067	ttcct	72063	72067		BU066	BU067	ttcct	72201	72205		BUsg063	BUsg064	ttcct	72337	72341
trn07_gltX	-	+	CONS	n.a.	n.a.		BUAMB065	BUAMB066	tattgtaaagctaggagaattatagagtcaatcttttttttaaaaaaaatatttatttgttgtaaatttaatcacaataattaaattat	72015	72103		BAKON069	BAKON070	tattgtaaagccaggagaaaaagagtcaatctttttttaaaaaataatatttatttgttgtaaatttaatcatattatttaaataat	74547	74633		BU615	BU616	tattgtaaagatagatgtgatagagtcaatctttttttaaaaaataatatttgtttggtgtaaatttaatcataatgattaaattat	74663	74749		BUsg590	BUsg591	tattgtaaaggtaagaaaattagagtcaatctttttttttaaaagagtatttgtttgttgtaaatttaatcattatgattaaataat	74945	75031
gltX_trn08	+	+	CONS	n.a.	n.a.		BUAMB066	BUAMB067	tagaaaataatattgacagaattcacctgtttttatattgtaacat	73709	73754		BAKON070	BAKON071	taaaaaataatattgacaggattcatgtgtttttatattgtaatat	76226	76271		BU070	BU071	taaaaaataaattgacaggattcatgtgtttttatattgtaatat	76300	76344		BUsg065	BUsg066	agaaaaataaattgacagaattaatgtgtttttatattgtaatat	76744	76788
trn08_fliE	+	-	TT	trn08/fliE	+/-		BUAMB067	BUAMB068	ctgtgctattttataagcacag	73873	73894		BAKON071	BAKON072	ctgtgctaaatttttttattcagcacag	76444	76471		BU616	BU617	ctgtgctaaatttttttttattcagcacag	76471	76500		BUsg591	BUsg592	ctgtgctaaataaaaaatagaatttagcacag	77030	77061
fliE_fliF	-	+	RBS-1	fliE	-		BUAMB068	BUAMB069	cctca	74230	74234		BAKON072	BAKON073	cctct	76800	76804		BU072	BU073	cctct	76817	76821		BUsg066	BUsg067	cctct	77383	77387
fliE_fliF	-	+	RBS-2	fliF	+		BUAMB068	BUAMB069	aggaa	74446	74450		BAKON072	BAKON073	aggaa	77044	77048		BU072	BU073	aggaa	77063	77067		BUsg066	BUsg067	aggaa	77543	77547
fliP_fliQ	+	+	TT	fliN	+		BUAMB077	BUAMB078	tatttttataaatat	83380	83394		BAKON081	BAKON082	tgactttatgaaata	85992	86006		BU082	BU083	tatttttataaaata	85885	85899		BUsg075	BUsg076	tcttttataaaaaa	86470	86483
fliR_rpmG	+	-	TT	fliR/rpmG	+/-		BUAMB079	BUAMB080	aaataaagtataatttttttaggaaaattatactttagttt	84496	84536		BAKON083	BAKON084	aaataaagtataattttttaaaaaattatactttaattt	87187	87225		BU084	BU085	aaataaagtataattttttaaaaaaattatactttaattt	87088	87127		BUsg077	BUsg078	aaataaagtataatttttataaaattatactttaattt	87633	87670
rpmB_ytfN	-	+	SEC	n.a.	n.a.		BUAMB081	BUAMB082	ttttaacatattataaaagactataatagtcgttt	85016	85050		BAKON085	BAKON086	ttttaacatattataaaaaactataatagttgttt	87763	87797		BU086	BU087	ttttaacatattataaaaaactataatagttgttt	87645	87679		BUsg079	BUsg080	tactaacatagtataaattactataatagttgttt	88156	88190
rpmB_ytfN	-	+	RBS	ytfN	+		BUAMB081	BUAMB082	aggac	85169	85173		BAKON085	BAKON086	aggac	87915	87919		BU086	BU087	aggac	87893	87897		BUsg079	BUsg080	aggat	88284	88288
ppa_pmbA	-	+	CONS	n.a.	n.a.		BUAMB083	BUAMB084	gaagaataattatatctattttttataactattaagttatattcatttttagtattttttaatataatattt	88752	88823		BAKON087	BAKON088	gaagaataattatatctatattttatatatagtaattgattttaattttaagtgtttttcaatataatgttt	91496	91567		BU088	BU089	gaagaataattatatctacgttttgtacaaagtaatgtgttttaattttgaatgttttttaatataatattt	91469	91540		BUsg081	BUsg082	agaaaataattaaattttatttaaaaaaaataatttgttttggataattatttttttttttatataattatc	91801	91872
ppa_pmbA	-	+	RBS	pmbA	+		BUAMB083	BUAMB084	aggat	88844	88848		BAKON087	BAKON088	agggt	91591	91595		BU088	BU089	aggat	91562	91566		BUsg081	BUsg082	aggac	91910	91914
pmbA_rnpB	+	-	TT	pmbA/rnpB	+/-		BUAMB084	BUAMB085	taaaggtaataaatttattaccttta	90226	90251		BAKON088	BAKON089	taaaggtaataaatttattaccttta	92972	92997		BU089	BU090	taaaggtaataaatttattaccttta	92945	92970		BUsg082	BUsg083	aaaaggtaataaatttattacctttt	93294	93319
rnpB_rsmI	-	-	TT	rsmI	-		BUAMB085	BUAMB086	ttaaacagcgactgtttgg	90622	90640		BAKON089	BAKON090	ataaacagcgactgtttgg	93360	93378		BU090	BU091	ctaaacagcgactgtttttag	93331	93351		BUsg617	BUsg618	ctaaacagcgactgtttag	93675	93693
rnpB_rsmI	-	-	KMER	n.a.	n.a.		BUAMB085	BUAMB086	tcaacttcaaa	90641	90651		BAKON089	BAKON090	tcaacttcaaa	93379	93389		BU090	BU091	tcaacttcaaa	93352	93362		BUsg617	BUsg618	tcaacttcaaa	93694	93704
rsmI_fabB	-	+	RBS	fabB	+		BUAMB086	BUAMB087	aagga	91655	91659		BAKON090	BAKON091	aagga	94379	94383		BU091	BU092	aagga	94369	94373		BUsg083	BUsg084	aaggt	94703	94707
fabB_talA	+	+	TT	fabB	+		BUAMB087	BUAMB088	tcattttaatatggaaaatattaaaatga	92965	92993		BAKON091	BAKON092	tcatttcagtatttttaatattaaaataa	95730	95758		BU092	BU093	tcattttaatatttttttgatattaaaatga	95692	95722		BUsg084	BUsg085	actttttaatatttttcatgcacaatgta	95955	95983
tktB_dapE	+	+	TT	tktB	+		BUAMB089	BUAMB090	tggggctaaactatagccccg	96122	96142		BAKON093	BAKON094	tggggcttaaactatagcccca	98907	98928		BU094	BU095	tggggctcaattatagcccca	98868	98888		BUsg086	BUsg087	gggggcttttttcttagcccca	99106	99127
dapE_dapA	+	-	TT	dapE/dapA	+/-		BUAMB090	BUAMB091	agatgcagaatatcattaagataagctgcatca	97370	97402		BAKON094	BAKON095	tgatgcagaatctcatagagataatctgcacca	100141	100173		BU095	BU096	tgatgcagaatatcatagagatagtctgcacca	100125	100157		BUsg087	BUsg088	tgatgcagaatatcatttaagataatctgcaccc	100327	100360
dapE_dapA	+	-	SEC	n.a.	n.a.		BUAMB090	BUAMB091	acaaatatattttttaatctgattttatttttaaaaaattatatttttatacaggaggcaagatattataatttttttcttctagatctttatcttgataagggatactatattcttcatttttcataggaatactaattccttttggcataattaattcttttaattgactattgacttgtttaaagtttgaatcatgattttgatacatattttttagcatacaagaagaagtaaataatgtactaagaatttgtaatatgattataatgtttaaaaattt	97426	97708		BAKON094	BAKON095	aaaaatatctttttaaatgttactataattattttaaaagattatatattttatatgggaggaaagatattacgattttctttttctaaatctttttctgtataaggaatattatattcttcttttttgttagggagattaatcccttctggaataattaattttttaaattgattttttatttcattacaatcatgatatttgttaaaatcttttaatgtgcaagatgttattaaaaatatatttaatatttgaaagattattactatttttaaaaatttt	100199	100480		BU095	BU096	aaaaatattttcttaaatattattattatttttaatatattatatattttataccggtggaaatatatcataattttcttttttgagatctttatcttgatagggaatgctatattcttctttttttttagggctgctaattcctttcggaataatcaatctacgaaattgtttttttattttatcaaaacgataattttctttagaatcatttaatgtacaagatgttattaaaaatatatttaatatttgagatattattataattttgaaaaatttt	100184	100463		BUsg087	BUsg088	agattttttttatatcattttagcctcattattttatgaagatgatttcgttcatacaggaggaaaaatatcgtgatattttttatttaaatcttcttgtgtataaggaatgtaatattcttgatttttagagggaatattaattccttttggtataattaattttttaagttcattattctcattcttaaaaagaatgtcattattttttaaggagcaagatgttattaaagaaaaaattccaattttaaaaattgtgatcattactttaaaaaaaaat	100383	100662
aroC_yfcN	-	+	SEC	n.a.	n.a.		BUAMB092	BUAMB093	aataatataactatacagaacaaatataaaaacataatttttatttttaaaaacgtgaaatatattttattttaaatattattttttaaaaattaattttttaagaataatattttatttgttgtttttataaaaactaaattatataattaataaaaataagtaaataactatataaatttaaat	100155	100340		BAKON096	BAKON097	aatagtataactatacagaataaataaaaaaataatttttttatttagaatataaaaatttttttattaaaaatatgaattagttaaaaatagattatttattatatactttgctaataatattttttatttgttgtttttacaaaaactaaattatataattaataaaaaatatgtaaataatcgtaaaaattttaaat	103108	103307		BU097	BU098	aataatacaactatacagaacaaataaacaaaatgattttttattttttaaaatatttaaattgtatttattttttaaaaaatcatctgtttaaactaattgtttctttttttatgtagttttataataatatttttttatttgttgtttttacaaaaactaaattatataattaatgaaaaatacataattcattataaatattttaaat	103018	103228		BUsg090	BUsg091	aatgatataactatacagaaaaaaaaataaaaaaaataatttttttatctaaaaaaatatttaatgataaatttttatttgttgtttttacaaaaactaaattatataattaaaaaatatataaaaaaatattaaat	103554	103690
yfcN_hisG	+	+	SEC	n.a.	n.a.		BUAMB093	BUAMB094	ctaaaaacccttattttgggttttttat	101131	101158		BAKON097	BAKON098	ttaaaaacccttattttttgggttttttta	104253	104282		BU098	BU099	tttaaaacccttattttttgggttttttta	104072	104101		BUsg091	BUsg092	taaaaaaccctgattttgggttttttta	104495	104522
gnd_dcd	+	+	TT	gnd	+		BUAMB102	BUAMB103	aatagcagaagatataaaaatatctctctgctatt	109960	109994		BAKON106	BAKON107	aatagcagaagatgttaaaaatatctctgctatt	113282	113315		BU107	BU108	aatagcagacgatgttagaaaatatctctgctatt	113115	113149		BUsg100	BUsg101	aatagcagaagataataaaatacatctctctgctatt	113564	113600
rnfB_rnfC	+	+	TT	rnfB	+								BAKON113	BAKON114	ggaaaaaatatttttttcc	119272	119290		BU114	BU115	gaaaaaattgattttttct	119009	119027		BUsg106	BUsg107	gaaaaatttaattgttaat	119410	119428
priA_tyrS	+	+	CONS	n.a.	n.a.		BUAMB109	BUAMB110	atgttgaagttataaaagaattagaataaaatattt	117873	117908		BAKON119	BAKON120	tcgttgaagttctaataaaattagcataaaatattt	126140	126175		BU120	BU121	tcgttgaatttctaataaaattagcataaaatattt	125827	125862		BUsg112	BUsg113	taattgaagtaaaaaagaaattagaataaaatactg	126260	126295
sufA_ydiK	-	+	RBS-1	sufA	-		BUAMB111	BUAMB112	ctctt	119613	119617		BAKON121	BAKON122	ctcgt	127882	127886		BU122	BU123	ctctt	127611	127615		BUsg114	BUsg115	ctctt	128056	128060
sufA_ydiK	-	+	SEC	n.a.	n.a.		BUAMB111	BUAMB112	cacaatattactttttattaattatttttataatttttaatgttataattattttatatttctatagaaatataaattttttataaaaattaattttgcaagaaattacttataatataaaaatattgaggta	119690	119822		BAKON121	BAKON122	aacaatatcattttttattaattatttttataaattttgatgttataattgttttatacttttaaaaaaaactttttatgaaactacattaatttttcaagaaattatttataatataaaaatattgaggta	127967	128098		BU122	BU123	aacaatattattgtttattaattatttttataaattttaatgttataattctttttaagaaaatatagaattttataaaattacattaattgtaaaaaaattatctataatataaaaatattgaggta	127690	127817		BUsg114	BUsg115	aagaatgttatttttatttattatttttataaattttaatgttataattgtttagttataaaaattttgtagtaaaatttcgttttgcaaattgatttataatataaaaatattgaggtg	128147	128266
sufA_ydiK	-	+	RBS-2	ydiK	+		BUAMB111	BUAMB112	aggta	119818	119822		BAKON121	BAKON122	aggta	128094	128098		BU122	BU123	aggta	127813	127817		BUsg114	BUsg115	aggtg	128262	128266
ydiK_aroH	+	+	SEC	n.a.	n.a.		BUAMB112	BUAMB113	tttatctctgtttaaacttatgtaatattatttatattatactattaacaatttcttctccctaatattataaaatgtttctattaagtattaaaacattattagaaatcaaatttgaactaattaatttttcgtaattttatcatatcttattattctttccagaacaaaaaattc	121073	121249		BAKON122	BAKON123	tttttttctgtttgaaaattctgtcatacttatttaaagtatactattaaaaatttttctccctaatattatgaaattttttctatcaagtattttaagaaactattagaaatgagattatgactggttagtttttttgctattgttatgaaatcttcatattctttccagaataaaaaactc	129360	129542		BU123	BU124	ttttttctgtttaaaacttccgtcatattatttaaagtatactattaaaaattattctccctaatattatgaaagttttttctatcaagtattttaaaaaactattagaaatgagattataactggttagttttttgtgattgttatgaaaccttcatattctttccagaataaaaaactt	129066	129246		BUsg115	BUsg116	ttttatttcctgttttaaacttctgtcactgtatttttttagtatactattaaacttatcctccctaatattacaatttttatattgattaattttaaaaatttattagaaatgagtttatgactagttagtttatcgtgattttatcacatcttgctattcttttcaggataaaaaattc	129588	129768
ydiK_aroH	+	+	RBS	aroH	+		BUAMB112	BUAMB113	tagag	121253	121257		BAKON122	BAKON123	tagag	129546	129550		BU123	BU124	tagag	129251	129255		BUsg115	BUsg116	tagag	129772	129776
aroH_thrS	+	+	TT	aroH	+		BUAMB113	BUAMB114	tatgctagtcaaaaaatttgactagcata	122315	122343		BAKON123	BAKON124	tatgctagtcaaaaaaatttgactagcatc	130608	130637		BU124	BU125	catgctagtcaaaaacacttggctagcatt	130313	130342		BUsg116	BUsg117	tatgctagtcaaaaatttgactagcatc	130841	130868
aroH_thrS	+	+	RBS	thrS	+		BUAMB113	BUAMB114	aggac	122485	122489		BAKON123	BAKON124	aggaa	130786	130790		BU124	BU125	aggat	130448	130452		BUsg116	BUsg117	aggat	130934	130938
rpmI_rplT	+	+	RBS	rplT	+		BUAMB116	BUAMB117	aggag	125247	125251		BAKON126	BAKON127	aggag	133585	133589		BU127	BU128	aggag	133246	133250		BUsg119	BUsg120	aggga	133715	133719
rplT_pheS	+	+	TT	rplT	+		BUAMB117	BUAMB118	aagcttcctgtttttggaagctt	125739	125761		BAKON127	BAKON128	aagcttcctttatggaagctt	134073	134093		BU128	BU129	aagcttcctgtatggaagctt	133735	133755		BUsg120	BUsg121	aagcttcctttatggaagctt	134159	134179
yabI_surA	-	+	RBS-1	yabI	-		BUAMB127	BUAMB128	ctcat	137640	137644		BAKON138	BAKON139	ctcat	145978	145982		BU139	BU140	ctcat	145881	145885		BUsg132	BUsg133	ctcat	146605	146609
yabI_surA	-	+	RBS-2	surA	+		BUAMB127	BUAMB128	agaag	137817	137821		BAKON138	BAKON139	agaag	146174	146178		BU139	BU140	agaag	146050	146054		BUsg132	BUsg133	agaag	146850	146854
folA_carB	-	-	TT	carB	-		BUAMB131	BUAMB132	ttataaatatgttttacaacatatttataa	141432	141461		BAKON142	BAKON143	ttataaatatgtttcacaacatatttataa	149757	149786		BU143	BU144	ttataaatatgtttcacaacatatttataa	149641	149670		BUsg136	BUsg137	ttataaatatgttttacaacatatttataa	150453	150482
carB_carA	-	-	KMER	n.a.	n.a.		BUAMB132	BUAMB133	tttttcccctaa	144730	144741		BAKON143	BAKON144	ttttttccctaa	153050	153061		BU144	BU145	ttttttccctaa	152941	152952		BUsg137	BUsg138	tttttttcctaa	153739	153750
carA_dapB	-	-	CONS	n.a.	n.a.		BUAMB133	BUAMB134	ttatgttttattttaactaaaattaatatttttgtctattatgat	145949	145993		BAKON144	BAKON145	ttatattttattttaactaaaattaatatttttgtctattatcat	154276	154320		BU145	BU146	ttacattttatcttaactaaaattaatatttttgtctattatcat	154163	154207		BUsg138	BUsg139	ttgcatattattttaactaaatttaatatttttgtctattatcgt	154958	155002
ileS_ribF	-	-	RBS	ileS	-		BUAMB137	BUAMB138	ctctt	151175	151179		BAKON148	BAKON149	ctctt	159583	159587		BU149	BU150	ctctt	159474	159478		BUsg142	BUsg143	ctctt	160185	160189
rpsT_dnaJ	+	-	TT	rpsT/dnaJ	+/-		BUAMB139	BUAMB140	gtattgcctctaattttatacagaagcaatac	152567	152598		BAKON150	BAKON151	gtattgcctctaatttagaagcaatac	161010	161036		BU151	BU152	gtattgcctctaatttttagaagcaatac	160921	160949		BUsg144	BUsg145	gtattgcctctaatttttttaagaagcaatac	161591	161622
dnaJ_dnaK	-	-	TT	dnaK	-		BUAMB140	BUAMB141	ttgcacgagcgtagatgagctactacgcccgtgcta	153779	153814		BAKON151	BAKON152	ttgcacgggcgtagatacgcttctacgcccgtgcta	162212	162247		BU152	BU153	ttacacgggcgcagaagtttatctacgcccgtgcta	162124	162159		BUsg145	BUsg146	gtacacgggcgtagattttttctacgcccgtgctg	162800	162834
dnaJ_dnaK	-	-	RNAz	n.a.	n.a.	Orthologous location to tpke11 sRNA in E. coli	BUAMB140	BUAMB141	gcacgagcgtagatgagctactacgcccgtgctagttgaaattctatgatcatttttttttaatatttgaataaaattaa	153781	153860		BAKON151	BAKON152	gcacgggcgtagatacgcttctacgcccgtgctagtttaaagtccgcaataattacttttcaatattttattaaaattga	162214	162293		BU152	BU153	acacgggcgcagaagtttatctacgcccgtgctagtttaaagtctataataattatctttcaatattttattaaaattga	162126	162205		BUsg145	BUsg146	acacgggcgtagattttttctacgcccgtgctggtttaaatactctaatgactttttttagattgaagttta	162802	162873
dnaK_nuoA	-	+	RBS	dnaK	-		BUAMB141	BUAMB142	ctcct	155783	155787		BAKON152	BAKON153	ctcct	164216	164220		BU153	BU154	ctcct	164128	164132		BUsg146	BUsg147	ctcct	164798	164802
dnaK_nuoA	-	+	RNAz	n.a.	n.a.		BUAMB141	BUAMB142	ttgataaatttgggtttgcaaccttaatgcggccatttttttggcttttaattagttacatgttttaattatatttttctacaatattgaatgattattaaatggggtcgc	155788	155898		BAKON152	BAKON153	ttgataaattgggtttgcaacctttatgcggccatttttttggctgttaataagttacataggtttatattatattacgctttacatctataatgttgaatgattattagatggggtcgc	164231	164350		BU153	BU154	ttgataaattgggttttttgcaacctttatgcggccacttttttggcttttaattagttacataagttttatcatactttgcatctgaaatgtttaatgattattagatggggtcgc	164143	164259		BUsg146	BUsg147	ttgataaattgggtttgcaacctttatgcggccattttttttggctttataatttagctacataggtttgtttttaatatatcgtttaatgattattagatggggtctt	164815	164923
dnaK_nuoA	-	+	SIGMA	dnaK	-		BUAMB141	BUAMB142	aaatggggtcgctttttctctcatcaag	155887	155914		BAKON152	BAKON153	agatggggtcgctttttcgctgatcaag	164339	164366		BU153	BU154	agatggggtcgctttttcgctcatcaag	164248	164275		BUsg146	BUsg147	agatggggtcttttttctcgtcatcaag	164912	164939
nuoF_nuoG	+	+	RBS	nuoG	+		BUAMB146	BUAMB147	tggaa	160996	161000		BAKON157	BAKON158	tggaa	169475	169479		BU158	BU159	tggaa	169380	169384		BUsg151	BUsg152	tggaa	170074	170078
nuoL_nuoM	+	+	RBS	nuoM	+		BUAMB152	BUAMB153	aggaa	168051	168055		BAKON163	BAKON164	aggga	176530	176534		BU164	BU165	aggaa	176440	176444		BUsg157	BUsg158	aggaa	177115	177119
cvpA_prs	+	-	SEC	n.a.	n.a.		BUAMB156	BUAMB157	ctaagcacattgttagtatcaaaattatagtgtgcttag	172960	172998		BAKON168	BAKON169	ctaagcacattatttatatcaatataaaaaattatagtgtgcttag	182229	182274		BU647	BU648	ctaagcacattatgatgtgtatcaatataaaaaattatagtgtgcttag	182305	182353		BUsg618	BUsg619	ctaagcacattaataagaaatatagtgtgcttag	182999	183032
ispE_prfA	-	+	CONS	n.a.	n.a.		BUAMB158	BUAMB159	ttgtgatattagttgtaattaaaattacaatgaaatcatttaaaatgatataattttgtgatgtaaaca	174968	175036		BAKON170	BAKON171	tttttatattagttttgatcgaaattagaatgaaagtatttaaaatgatatacttattgtagtatagata	184253	184322		BU170	BU171	tttttatattaatttttattaaaattacaatagaaacatttaaaatgttataatcactatcgtatagata	184339	184408		BUsg164	BUsg165	tttttatattcatgttagttaaaattatactgaaaaatgttaaaaatgatataatcattttaattgaaaat	184985	185055
prmC_ychA	+	+	SEC	n.a.	n.a.		BUAMB160	BUAMB161	taaatttttattattttaaaaaagtattactactaataat	177185	177224		BAKON172	BAKON173	taaatttttattatttattcaaaaaatattactattactaataat	186489	186533		BU172	BU173	taaatttttattatttattttaaaaatattactattactaataat	186568	186612		BUsg166	BUsg167	taaattttttattatctaaacaatatttatataactaataact	187319	187361
gyrA_yba2	-	+	RBS-1	gyrA	-		BUAMB168	BUAMB169	ctctg	188647	188651		BAKON180	BAKON181	ctcta	197991	197995		BU180	BU181	ctctt	198066	198070		BUsg174	BUsg175	ctctt	198845	198849
gyrA_yba2	-	+	SEC	n.a.	n.a.		BUAMB168	BUAMB169	agtataacataattcaacagttagatgcatataaagaaaactattctttttttaaattattttataatatatatttttataataaatatatcttttgtgttgtttattttaaatgaaagtattaat	188678	188803		BAKON180	BAKON181	agtataacataattaaactattagattcatctaaagaaaatcattcttaatgataaataattttattatgataaaaaatatttttttatattgtttatttgaaatgaaagtattatt	198028	198144		BU180	BU181	attataacataattaaactattagatgcatctaaagaaaaattttctaaaatgaaaagtaattcttatattaataaaaaatctttttttttttttttgtattgtttattttagatgaaagtattatt	198099	198225		BUsg174	BUsg175	attataacatagttaaagtgtcagatgcattgaaagaactgattctaaataatgaaattattatttataattagattttttttaaatagttaaaaaatattttttatattgtttattttaaatgaaagtattaaa	198886	199020
gyrA_yba2	-	+	RBS-2	yba2	+		BUAMB168	BUAMB169	atgag	188863	188867		BAKON180	BAKON181	atgag	198231	198235		BU180	BU181	aggag	198308	198312		BUsg174	BUsg175	atgag	199098	199102
yba2_ahpC	+	-	TT	yba2/ahpC	+/-		BUAMB169	BUAMB170	taaagccagcataaaattttttttgctgacttta	189686	189719		BAKON181	BAKON182	taaagccagcataaaatattttttttgctgacttta	199035	199070		BU181	BU182	taaagccagcataaaatatttttttttgctgacttta	199116	199152		BUsg175	BUsg176	taaagccagcatatttttttttgctgacttta	199869	199900
ung_grpE	+	-	TT	ung/grpE	+/-		BUAMB171	BUAMB172	aaataaaatacttttgaattt	191104	191124		BAKON183	BAKON184	tagaaaaatattttcta	200410	200426		BU183	BU184	tagaaaaaatttttcta	200497	200513		BUsg177	BUsg178	tagaaaaaattttaaattttttcta	201301	201325
grpE_nadK	-	+	SIGMA	grpE	-		BUAMB172	BUAMB173	ttataaggtttataattaatctttcaag	191749	191776		BAKON184	BAKON185	ttataaagactgtaattaatctttcaag	201085	201112		BU184	BU185	ttataaagcctataattaatctttcaag	201171	201198		BUsg178	BUsg179	atgtagagtttttaatatgtttttcaag	201973	202000
ssrA_grxD	-	+	SEC	n.a.	n.a.		BUAMB174	BUAMB175	ttcagtattgcaaaaaaaaatatttttgtctattaat	193147	193183		BAKON187	BAKON188	tgtagtattacaaaaaaaaataattttgtctattaat	202861	202897		BU643	BU644	tgtagtattacaaaaaaaaataattttgtctattaat	202992	203028		BUsg593	BUsg594	tttagtattgcaaaaaaaaatgaaattgtctataaaa	203761	203797
grxD_rnt	+	-	SEC	n.a.	n.a.		BUAMB175	BUAMB176	aatagttagatatgacattaaataaaaaattttatattttaaatttttattactaatgtcatatcttatatatt	193627	193700		BAKON188	BAKON189	aaaaattagatatgacattaaataaatagtattaaacttttaatctttattactaatgtcatatctttttatta	203342	203415		BU187	BU188	tgaaaatagatatgacatgaagcgaagagcattaaaaaaattgatctttgttctttatgtcatatcttttttatt	203469	203543		BUsg181	BUsg182	caaaataagatatgacattatgtaaaaatcagaattgttattattaatgtcatatctttttttat	204193	204257
rnt_sodA	-	+	RBS-1	rnt	-		BUAMB176	BUAMB177	ctcat	194372	194376		BAKON189	BAKON190	ctcat	204128	204132		BU188	BU189	ctcat	204250	204254		BUsg182	BUsg183	ctcat	204957	204961
rnt_sodA	-	+	CONS	n.a.	n.a.		BUAMB176	BUAMB177	ttcgagacttttaaaaaatatatattatgattataataaaatatttaatcagtgtactataatttacaaaaatatttaat	194433	194512		BAKON189	BAKON190	ttttagacacttttaaaatatgtatcatgattcttgcgaataatttaataagtgtactataatttataaaaatatttaac	204188	204267		BU188	BU189	ttgtagatacttttaaaatatgtattatgattcttgtgaatgctttaataattgtactataatttataaaaatatttaag	204312	204391		BUsg182	BUsg183	atttagatattgattgaatattcgttatgaaccttgtttacaacctaataattgtactataatttaataaaatatttaag	205143	205222
rnt_sodA	-	+	RBS-2	sodA	+		BUAMB176	BUAMB177	tggaa	194565	194569		BAKON189	BAKON190	aggaa	204330	204334		BU188	BU189	aggaa	204452	204456		BUsg182	BUsg183	aggaa	205273	205277
sodA_pth	+	+	TT	sodA	+		BUAMB177	BUAMB178	aaaaacatataatagattgttatatgttttt	195270	195300		BAKON190	BAKON191	aaaaacatataatacgtatattatatgttttt	205030	205061		BU189	BU190	aaaaacatataatatatattatatgttttt	205164	205193		BUsg183	BUsg184	aaaaacatataatatttaatattatatgttttt	205961	205993
sodA_pth	+	+	RBS	pth	+		BUAMB177	BUAMB178	aggat	195346	195350		BAKON190	BAKON191	aggat	205077	205081		BU189	BU190	aggat	205237	205241		BUsg183	BUsg184	aggat	206023	206027
ychF_thrC	+	-	TT	ychF/thrC	+/-		BUAMB179	BUAMB180	ttagagaggaaaatatttcttttttatcctctctag	197066	197101		BAKON192	BAKON193	ttagagaggaaaacattatttatcctctctaa	206788	206819		BU191	BU192	ttagagaggaaaaaaatgatcctctctaa	206963	206991		BUsg185	BUsg186	ttagagaggaaaatttaatttatcctctctaa	207760	207791
dksA_truA	-	+	CONS	n.a.	n.a.		BUAMB184	BUAMB185	ataataataaattatgttaacataaactataattaaatatatt	215253	215295		BAKON199	BAKON200	attataataaattatgttaacataaactataattaaatatttt	215253	215295		BU198	BU199	attataataaactatgttaacataaaatataattaaatatttt	215253	215295		BUsg192	BUsg193	attaatataaataatattaacataaactttagttaaatatat	216216	216257
mrcB_secA	+	+	RBS	secA	+		BUAMB186	BUAMB187	atgag	207393	207397		BAKON201	BAKON202	atgag	218520	218524		BU200	BU201	gtgag	218760	218764		BUsg194	BUsg195	ctgag	219569	219573
guaC_aceE	+	+	TT	guaC	+		BUAMB189	BUAMB190	ttaataaaattgattatatttatatatataattttattag	212089	212128		BAKON205	BAKON206	tcaataaaattaaatatatttatatgtacttaattttattga	223470	223511		BU204	BU205	tcaataaaattaattatacttatatatatatttaattttattga	223627	223670		BUsg198	BUsg199	tcaataaaattaattatactcatagttaattttattga	224518	224555
guaC_aceE	+	+	RBS	guaC	+		BUAMB189	BUAMB190	aggaa	212176	212180		BAKON205	BAKON206	aggaa	223651	223655		BU204	BU205	aggaa	223806	223810		BUsg198	BUsg199	aggaa	224700	224704
lpdA_mtn	+	-	TT	lpdA/speD	+/-		BUAMB192	BUAMB193	gaaaagattatagaaattgagcttctatagtcttttc	217583	217619		BAKON208	BAKON211	gaaaagattatagaaattaagcttctataatcttttc	229206	229242		BU207	BU210	gaaaagattatagaaattaaacttctataatcttttc	229206	229242		BUsg201	BUsg204	ttgatacacttcttttcttggtgtaaaagaagtgtatcaa	230079	230118
erpA_ftsZ	-	-	RNAz	n.a.	n.a.		BUAMB194	BUAMB195	tccgtgcgccgatagatgatctagtctttattggcgccggctgttattaaaaaataatattattaatcagtattgaattcaatatttttaaa	219603	219694		BAKON212	BAKON213	tccgtgcgccgataaagaatttagtcgtcattggcgcaggttattaaatacataatattcttaataaaaacttaattcaattactttttaa	232355	232445		BU211	BU212	tccttgcgccgacaagttatttagtctttattggcgcaggttatcaaagataatgatattatcaatcagtacttgattcaatattttttaa	232519	232609		BUsg205	BUsg206	tccttgcgccgatagataatacattaattattggcgcaggttatggaataataatattattttaattcgttagaataaaaaaagatttacaataatatttcttaa	233347	233451
rsmH_ilvH	-	-	TT	ilvH	-		BUAMB207	BUAMB208	acatggtcacttaaataacgaccatgt	235175	235201		BAKON225	BAKON226	acatggtcatttaaaaaaaatgaccatgt	248033	248061		BU224	BU225	acatggtcatttctatttaaataaccatgt	248253	248282		BUsg218	BUsg219	acatagtcattttcaaatgaaaatgactatgt	249169	249200
degP_dapD	+	-	TT	degP/dapD	+/-		BUAMB210	BUAMB211	ccgcccgcaaaatacgggcgg	239899	239919		BAKON229	BAKON230	ccgcccgaaaaaatacgggcgg	253523	253544		BU228	BU229	ccgcccgaacaaatacgggcgg	253602	253623		BUsg222	BUsg223	ccgcccgatataatcaccgggcgg	254391	254414
map_rpsB	-	+	SEC	n.a.	n.a.		BUAMB212	BUAMB213	ttttatatcaatttttaaaatttaagatatattt	241627	241660		BAKON231	BAKON232	ttttatatcaattttctgaatttaagatatattt	255260	255293		BU230	BU231	ttttatatcaatttctcagatttaagatatattt	255327	255360		BUsg224	BUsg225	ttttatatttaataaaatttttaatatttaaattatacgtttt	256097	256139
tsf_pyrH	+	+	RBS	pyrH	+		BUAMB214	BUAMB215	aggtt	243506	243510		BAKON233	BAKON234	aggtt	257168	257172		BU232	BU233	aggtt	257230	257234		BUsg226	BUsg227	aggtt	258033	258037
pyrH_frr	+	+	RBS	frr	+		BUAMB215	BUAMB216	aggta	244328	244332		BAKON234	BAKON235	aggta	257977	257981		BU233	BU234	aggta	258041	258045		BUsg227	BUsg228	aggta	258809	258813
dnaE_proS	+	-	TT	dnaE/proS	+/-		BUAMB221	BUAMB222	aatatcttaattaatttaatatatt	253695	253719		BAKON240	BAKON241	ttaatcaaattttttaaaaaaaatttgattaa	267522	267553		BU238	BU239	ttaatcaaattttttaaaaaaatttgatcaa	266376	266406
proS_flhB	-	+	RBS	proS	-		BUAMB222	BUAMB223	ctcaa	255454	255458		BAKON241	BAKON242	ctcaa	269337	269341		BU239	BU240	ctcaa	268201	268205		BUsg234	BUsg235	ctcga	269867	269871
proS_flhB	-	+	KMER	n.a.	n.a.		BUAMB222	BUAMB223	tgtttttttttcatacagaggtttaataaaatttttatatatttaaataggttaaaatat	255632	255691		BAKON241	BAKON242	tgttttttttttaatacagaggtttaataaattttttatctataaaaaaatggttaaaaata	269556	269617		BU239	BU240	tgttttttttttagtacagaggtttaatgaattttttatgtataaatagtggttaaaaata	268463	268523		BUsg234	BUsg235	taattttttaattaaaaaactttaatggttaaaagta	270024	270060
flhA_argS	+	-	RNAz	n.a.	n.a.		BUAMB224	BUAMB225	aatatagctaattatatttttaatttttcatacagatggtgtggtagtaagtagtgcatatttagtactacattattccctcaccttactgttttgaatcaata	258932	259035		BAKON243	BAKON244	tatagaattattttatttatattttctttatgcagattggtgtggtagtaagtagtgcatattaagtactatattatttcctcacctcgctgaaattatcaggata	272861	272966		BU241	BU242	tagataaaattagttttttgtatacagattggtgcggtgataagtagtaccatgttagtgctacattatttcctcaccttgctggttttttaggaca	271765	271861		BUsg236	BUsg237	ttttattttataaattcagattggtgtggttttaggtagtacgtttttagtactgcgttatttccccaccttactgatttttttaaaaaa	273293	273382
argS_rrs	-	+	SEC	n.a.	n.a.		BUAMB225	BUAMB226	aaaaattaaaaattttttataaaagagttgacaagataataaaaaaaatgtaatctcttaatctaaagtttcaaaaaaacaaaaatatcaacaacgctctttaaaaatatattaaataatctgtgtgggcacagacaattaagtacaaaatttattttttgttatttaaaatttcttaaag	261010	261190		BAKON244	BAKON245	aaaaattaaaaatttttcataaaagtgttgacaatagaataaaaaaaatgtaatctcttaacataaagtttcaaatataaaaacgctctttaaaaatatattagataatctgtgtgggcacagacaattaagtacaaaatttatttttttatttaaaaatatcttaaag	274942	275110		BU242	BU243	aaaaattaaaaattttttcataaaaaggttgacagtagaataaaaaaaatgtaatctcttaatctaaagttttaaatataaaaacgctctttaaaaatatattagataatctgtgtgggcacagacaattaagtacaaaaaatttatttttttatttaaaatatcttaaag	273837	274007		BUsg237	BUsg238	aaaaattaattttattaaaaaaggttgacaacacgataaaaaaaatgtaatctcatataaagtttaaaaacaacgctctttaacaaaataattagataatctgtgtgggcacagaaaattaagtacaagattacttttttaaaaaaatcttaaag	275331	275485
rrs_trn10	+	+	SEC	n.a.	n.a.		BUAMB226	BUAMB227	aaaaatatatacttttttgaaagtgcccacacaaattatttaataaaa	262767	262814		BAKON245	BAKON246	aaaaatatatacttttttgaaagtgcccacacaaattatctaataaaa	276684	276731		BU243	BU244	aaaaatatatacttttttgaaagtgcccacacaaattatctaataaaa	275584	275631		BUsg618	BUsg619	aaaaatatatactttttttgaaagtgcccacacaaattatctaataaaa	277066	277114
rnhA_dnaQ	-	+	RBS	rnhA	-		BUAMB230	BUAMB231	ttcca	264275	264279		BAKON249	BAKON250	ttcct	278176	278180		BU247	BU248	ttcca	277072	277076		BUsg239	BUsg240	ttcca	278568	278572
dnaQ_trn12	+	+	SEC	n.a.	n.a.		BUAMB231	BUAMB232	tatatcaaaaagattattgactgatttttttaaaatatgtacaatatgaag	265051	265101		BAKON250	BAKON251	aatataaaaaagattattgactgatttttttaaaatatgtacaatgtaaaa	278951	279001		BU248	BU249	aatataaaaaagatcattgactgatttttttaaaatatgtacaatataaag	277837	277887		BUsg240	BUsg241	actataaaaagatgattgactcatttttttaaaatatgtacaatgtataa	279332	279381
lpcA_gpt	+	+	SEC	n.a.	n.a.		BUAMB233	BUAMB234	tctttccattattgaataaatactatttatagtttcggaatgt	265868	265910		BAKON252	BAKON253	tatttccactttttaataaatactattttatagtttcggaattt	279781	279824		BU250	BU251	aatttccgctttttaataaatactattttatagtttcggaattt	278690	278733		BUsg241	BUsg242	tatttccacttttctaataaatactattttatagttttggatttt	280167	280211
acpS_era	-	-	SEC	n.a.	n.a.		BUAMB238	BUAMB239	tttttaaaattagttaactgtataactttttaactaattttaaaaa	268712	268757		BAKON258	BAKON259	tttttaaaattagttaaatatttcaacttttaactaattttaaaaa	282810	282855		BU256	BU257	tttttaaaatcagttaaaaatttgaacttttaactaattttaaaaa	281791	281836		BUsg247	BUsg248	tttttaaaattagttaaaatttttaagtattttaactaattttaaaaa	283210	283257
rnc_lepB	-	-	SEC	n.a.	n.a.		BUAMB240	BUAMB241	gttataccgattttaaaaatatttacattaattatatataacaggaaaacagaaaatttgataaaatttaatatatacgttaatatataataattatattttatttttat	270312	270421		BAKON260	BAKON261	gttataccaatttcaataatattttcattgattacatatatatataacaggaaaaatagaaaatttgataaaattgaagatgcatgtcaatataaatatataatactaattatatttttactatat	284409	284534		BU258	BU259	gttataccaatttcaataatattttaattgattgtacatataacaaggaaaatagaaattttgataaaattgaaggtatacgctaatataaatattgactcttattatatttctattagat	283390	283510		BUsg249	BUsg250	gttataccaatttcaataatattttaattgatttttacatataacaggaaaaacagtaaaattttgataacattgaagatatatttcaaatattaatatataatactgattatattctgctatat	284772	284896
rnb_ychE	+	+	KMER	n.a.	n.a.		BUAMB248	BUAMB249	aaaaatttaatacgatttaggaaaataat	280277	280305		BAKON268	BAKON269	aaaaatttaacataaattaggagtataat	294434	294462		BU266	BU267	gaaaattaaatataaattaggagtataat	293495	293523		BUsg256	BUsg257	aaaaattcaatataaattaagagtataat	294244	294272
cls_yciA	-	-	RBS	cls	-		BUAMB254	BUAMB255	ttcct	286061	286065		BAKON275	BAKON276	gtcct	300549	300553		BU273	BU274	gtcct	299708	299712		BUsg262	BUsg263	gtcct	299903	299907
yciC_trpA	-	-	RBS	yciC	-		BUAMB257	BUAMB258	ttcct	288100	288104		BAKON278	BAKON279	tccct	302634	302638		BU276	BU277	ttcct	301835	301839		BUsg265	BUsg266	ttcct	302012	302016
trpD_yedA	-	+	RBS	trpD	-		BUAMB261	BUAMB262	cacct	292613	292617		BAKON282	BAKON283	tacct	307140	307144		BU280	BU281	tacct	306339	306343		BUsg269	BUsg270	gacct	306526	306530
trpD_yedA	-	+	SEC	n.a.	n.a.		BUAMB261	BUAMB262	aaatttaacaataatctattgatataaataattcaatttaaatttata	292677	292724		BAKON282	BAKON283	aaatttcacaataatctattgatgtaaataattcaatttaaatttaaa	307207	307254		BU280	BU281	aatttccacaataatctattgatgtgaataattcaatttaaattttaa	306409	306456		BUsg269	BUsg270	atttttcacaataatctattgattaaaataattcaatttaaatttttaaa	306576	306625
rluB_sohB	+	+	RBS	sohB	+		BUAMB263	BUAMB264	aaaag	294555	294559		BAKON284	BAKON285	aaaag	309112	309116		BU282	BU283	aaaag	308334	308338		BUsg271	BUsg272	aaaag	308438	308442
suhB_rlmN	-	+	RBS	suhB	-		BUAMB266	BUAMB267	ctcct	299108	299112		BAKON287	BAKON288	ctcct	313668	313672		BU285	BU286	ctcct	312890	312894		BUsg274	BUsg275	ctcct	313024	313028
ispG_hisS	+	+	RBS	hisS	+		BUAMB268	BUAMB269	aagag	301578	301582		BAKON289	BAKON290	aagag	316178	316182		BU287	BU288	aagag	315393	315397		BUsg276	BUsg277	aagag	315523	315527
bioD_bioB	-	-	SEC	n.a.	n.a.		BUAMB271	BUAMB272	gtgtaactcaatatagattattatttatattttaaaatattatataataataataataatattgagttactatt	305011	305084		BAKON292	BAKON293	gagtaactcgatacaagttatcatgtatatttgataaaataatagataactataatattgagttactcct	319698	319767		BU290	BU291	gagtaactcaatattagttattatgtctatttgatacaataacatataactataatattgagttactcct	318906	318975		BUsg279	BUsg280	gggtaactcaactcagtttattctatgtatttaattaatttattaatacaaaagaatataacggttggttactc	319025	319098
bioB_bioA	-	+	RBS	bioB	-		BUAMB272	BUAMB273	ctcca	306257	306261		BAKON293	BAKON294	ctcca	320953	320957		BU291	BU292	ctcca	320152	320156		BUsg280	BUsg281	ctcca	320202	320206
bioB_bioA	-	+	SEC	n.a.	n.a.		BUAMB272	BUAMB273	aaaggtttatacttaattatttaatattttatatataaattatt	306286	306329		BAKON293	BAKON294	aaacgtttataattaattatttaatattttatatataaatcatc	320981	321024		BU291	BU292	taacgtttatactgaattatttaatattttatatataaattatt	320181	320224		BUsg280	BUsg281	aaaagtttataatgaattatttaatatttttatatataaatcata	320231	320275
gapA_fldA	+	-	TT	gapA/fldA	+/-		BUAMB279	BUAMB280	tgcagtattaagtattgaacttaatactgca	315950	315980		BAKON300	BAKON301	agcagtattaaggctgtacttaatactgct	330718	330747		BU298	BU299	agcagtattaatttttaatttaatactgct	329875	329904		BUsg287	BUsg288	tgcagtattaagtataattttaatactgct	329872	329901
pfkA_glpF	+	+	RNAz	n.a.	n.a.		BUAMB286	BUAMB287	taaaattagtgccggtgtttccggcgctctaatttta	325312	325348		BAKON307	BAKON308	tgaaattagtgccggtcttgccggcgctttagtttt	340528	340563		BU305	BU306	taaaattagtgccggtttcaccggcgctctagtttt	339092	339127		BUsg295	BUsg296	taaaattagtgccggtttttccggcgctctaaaattt	339885	339921
pfkA_glpF	+	+	TT	pfkA	+		BUAMB286	BUAMB287	tagtgccggtgtttccggcgctc	325318	325340		BAKON307	BAKON308	tagtgccggtcttgccggcgctt	340534	340556		BU305	BU306	tagtgccggtttcaccggcgctc	339098	339120		BUsg295	BUsg296	tagtgccggtttttccggcgctc	339891	339913
pfkA_glpF	+	+	RBS	glpF	+		BUAMB286	BUAMB287	aggtt	325376	325380		BAKON307	BAKON308	aggtg	340579	340583		BU305	BU306	aggtt	339143	339147		BUsg295	BUsg296	aggta	339953	339957
tpiA_ihfB	-	-	SEC	n.a.	n.a.		BUAMB288	BUAMB289	gttatagaaactaatatagaaactaagttttttttataaaaaataaaatgtattaacttagtttctacta	326968	327037		BAKON309	BAKON310	ataatagaaactaagctttcttataaaataaagaaatcatgtaaacttagtttctattg	342190	342248		BU307	BU308	atgatagaaactaagcttcttttatgaaaaagttatatcaaacttagtttctatta	340746	340801		BUsg297	BUsg298	gttatagaaactaagttttttataaaaaattatatcaacttagtttctattc	341547	341598
serS_trxB	-	+	SEC	n.a.	n.a.		BUAMB293	BUAMB294	aatatgttttctcttttaaaattataaaaaatatttaaaacaatttattttataatttattcataacaaagataatacattattgaataatgaattttaataattttgaattaaatattgaaattagtatgtattttacaaaattcaaataattaaaatatttttatcataaataattattatgatcaaaattatcaatataatatgattatattattgtttttaaaaactattttcttaaaaaaattaataatcaatatgcaaaaataataatatttattgtatgatagtcaaattaatcataaaaacatttattttataaaaaatatcat	333358	333689		BAKON315	BAKON316	agaatgtttagctcttttaaattattgttaaattattttatacgtcaataatataaagattaaaatatttaatttatttttaatatatgaaataaatattttttaaattaaattatatatttaacatagtaagacgtattttataatattaaaaaacaatataatagcattgtgtatgaataatcttattaaatataaaattatttattttttcaaataatttgtttttagtaatatataaaaattataatatttattatattctcaattaacttagtcatacttatttttatttttaggaaatttaat	348914	349222		BU313	BU314	agagtgttttgctctttttgattatcaatgaaattgtttttttaaaaaatgttaaatttttttataagtgaatcatatatacaaaaaaatattaagttttatttataaaaacaaagaatattctttaaatctaaaataataatcttaatagattaaaatctattttatattatttaaaaaaatataatagtgctgttattaaacaatttaattaaaaataacgctgattattttatattccaatattgtacaaaaaaagaattaatttttaatatcgtataaaaactataatatttattatattctcaagcaactacattacagagatattttttaaggaaattaaa	347474	347820		BUsg303	BUsg304	aatttttaagtctttataattgataatgaaaattattataaatatattataaattttttaaaaaaataaaaatgatatctaatatattaaaagataaaactaaaattaatttatattataataaaagaaacagattttttaattataagatatatttagaaaaaaattattatttttttatttaaattaatagaatatattattattccttttttataaaaaaatttatatttatattttatatgtcattctaaaatattttaaggaaaaataac	348194	348468
trxB_infA	+	+	TT	trxB	+		BUAMB294	BUAMB295	atactagtcaagacgactagtat	334680	334702		BAKON316	BAKON317	atactagtcaatatgactagtat	350222	350244		BU314	BU315	atactagtcaaaatgactagtat	348816	348838		BUsg304	BUsg305	atactagtcaaaatgactagtat	349458	349480
trxB_infA	+	+	RBS	infA	+		BUAMB294	BUAMB295	atgag	334737	334741		BAKON316	BAKON317	acgag	350276	350280		BU314	BU315	atgag	348876	348880		BUsg304	BUsg305	tagag	349536	349540
infA_aspS	+	+	RBS	aspS	+		BUAMB295	BUAMB296	aagaa	335114	335118		BAKON317	BAKON318	aagag	350666	350670		BU315	BU316	aagag	349264	349268		BUsg305	BUsg306	aagag	349947	349951
pykA_zwf	-	+	SEC	n.a.	n.a.		BUAMB299	BUAMB300	ataaaatatttctttttcatttattaagttatttagtaaaatat	340451	340494		BAKON321	BAKON322	ctaaaatatttatttgtttttgtgaagttatttagtaaaatta	356493	356535		BU319	BU320	ataaaatatttatttttatttattaagttctttagtaaaatta	355433	355475		BUsg311	BUsg312	gtgaaatattcatttatatttttttgtttatttagtaaaatta	357104	357146
pykA_zwf	-	+	RBS	zwf	+		BUAMB299	BUAMB300	aagag	340665	340669		BAKON321	BAKON322	aagag	356711	356715		BU319	BU320	aagag	355639	355643		BUsg311	BUsg312	aagag	357248	357252
zwf_htpX	+	+	SEC	n.a.	n.a.		BUAMB300	BUAMB301	attatcaatcttgacttaattaagataaatgtgataggtt	342168	342207		BAKON322	BAKON323	ttcatctatcttgacttaattaagataaatatgatagctt	358213	358252		BU320	BU321	tttatccatcttgacttaattaagataactatgatagctt	357141	357180		BUsg312	BUsg313	tttatctatcttgacttaattaagaaaattatgttagctt	358748	358787
zwf_htpX	+	+	RBS	htpX	+		BUAMB300	BUAMB301	aggaa	342306	342310		BAKON322	BAKON323	aggaa	358365	358369		BU320	BU321	aggaa	357294	357298		BUsg312	BUsg313	aggaa	358912	358916
yeaZ_minE	+	-	TT	yeaZ/minE	+/-		BUAMB304	BUAMB305	aattaatactgaaatatttaatatacttcagtattaatt	346360	346398		BAKON326	BAKON327	aatcaatgctgaaatattcaatatacttcagtattgatt	362403	362441		BU324	BU325	aatcaatgctgaaatattaaatatacttcagtattgatt	361340	361378		BUsg315	BUsg316	aatcaatactgaagtattaaatatagttcagtattgatt	362900	362938
minC_rsmC	-	+	SEC	n.a.	n.a.		BUAMB307	BUAMB308	tattattgctcgataatatttacttatatctatagcatataaaat	348284	348328		BAKON329	BAKON330	atttattgctcaataatattaacttatatgcatataaaat	364329	364368		BU327	BU328	atttattgctcaataatattgacttatatgcacataaaat	363263	363302		BUsg318	BUsg319	atatattgctcaataatgtttaattatatgcacatgaaat	364847	364886
minC_rsmC	-	+	RBS	minC	-		BUAMB307	BUAMB308	ctcga	348292	348296		BAKON329	BAKON330	ctcaa	364337	364341		BU327	BU328	ctcaa	363271	363275		BUsg318	BUsg319	ctcaa	364855	364859
trn14_trn15	-	+	CONS	n.a.	n.a.		BUAMB310	BUAMB311	catgctcttattataaaaaaaaaaaataaaaattacaatagaaaatttatttttattaaaattgattacaaataaaaaatatctttacaataaatagtataatgatttactatatt	349763	349878		BAKON332	BAKON333	tataatgttattataggaaaaaaaaatgaaaattacaaataaaaaatgaattattttcaaacaattaatttgtattaaataaaacaaaattatctttgcaataaatagtataatgatttattataag	365793	365919		BU622	BU623	gcctgtaacaatattatagaaaaaaaaaaaaaaaaatacaaacaaaaaatgaattattttaaaaaaatttttttgtataaaataaaataaaattccctttgcaataaataatataatgctttattatacg	364693	364822		BUsg598	BUsg599	tttacttaaatatattatagaaaaaaaacaataaaattacaaacaaaattttattaataaaatatttaaattttaaaaataaaaaaatatctttactttaggtaaagtaatgttttaatattag	366290	366413
ompA_murJ	-	-	RBS	murJ	-		BUAMB312	BUAMB313	ctcca	351142	351146		BAKON334	BAKON335	ctcca	367186	367190		BU332	BU333	ctcca	366112	366116		BUsg320	BUsg321	ctccg	367650	367654
ompA_murJ	-	-	TT	murJ	-		BUAMB312	BUAMB313	tattatattaataatatattaatcatgacttataattaatacattattaatataa	351201	351255		BAKON334	BAKON335	tatgatattaatcatatatcaatgattacatatcattgatatatgattcatataa	367260	367314		BU332	BU333	tattatataataaatattatatataatatatataatacatactttataata	366178	366228		BUsg320	BUsg321	tactatattagtattaaaaataatatatttaaattaatttt	367749	367789
flgA_flgB	-	+	RBS-1	flgA	-		BUAMB315	BUAMB316	ttcct	354271	354275		BAKON338	BAKON339	ttcct	371374	371378		BU336	BU337	ttcct	370298	370302		BUsg324	BUsg325	ttcct	371698	371702
flgA_flgB	-	+	RBS-2	flgB	+		BUAMB315	BUAMB316	aggat	354520	354524		BAKON338	BAKON339	aggat	371589	371593		BU336	BU337	aggat	370557	370561		BUsg324	BUsg325	aggaa	371935	371939
flgH_flgI	+	+	TT	flgH	+		BUAMB322	BUAMB323	ttcataaagaacatttcttgttctttatgaa	359754	359784		BAKON345	BAKON346	ctcataaagaacgttatttattctttatgag	376858	376888		BU343	BU344	ctcataaagaacgttatttattctttatgag	375832	375862		BUsg331	BUsg332	ctcataagggattatttaaatcctttatgag	377146	377176
flgK_rne	+	-	TT	flgK/rne	+/-		BUAMB325	BUAMB326	ataaaaacttacttttaagtaagtttttat	362996	363025		BAKON348	BAKON349	ataaaaacttacttttaaagtaagtttttat	380156	380186		BU346	BU347	ataaaaacttacttttaaagtaagtttttat	379158	379188		BUsg334	BUsg335	ataaaaacttacttaaaatggtaagtttttat	380408	380439
rne_rluC	-	+	SEC	n.a.	n.a.		BUAMB326	BUAMB327	tataactttttctctcttatttttataaataagtaaacacatcaacaggaaatataaaaacattaacaaattattttttt	365904	365983		BAKON349	BAKON350	tataactttttctctcttatttttataaataagtaaacatatcaacaggaaatataaattgttaaaaaattaattttt	382966	383043		BU347	BU348	tatagctttttctcgcttatttttataaataagtaaacatataaacaggaaatataaactataaaaaattaatttttt	382005	382082		BUsg335	BUsg336	tataacgttttctctcttatttttataaataagtaaatacatcaacaggaaatatatacttttaaaaaaaattaatttttt	383425	383505
rne_rluC	-	+	SEC	n.a.	n.a.		BUAMB326	BUAMB327	taatatatttatatgcataaatatattataataaataaaaattaaaaaattacttataaatcgaattttttta	366106	366178		BAKON349	BAKON350	taatatatttatataaagaattatattataataaaaaaattaaaaaaattacttaaaaatagagattttttta	383145	383217		BU347	BU348	taatatatttatataaataattatattataataaataaaaattaaaaaaattaattaaaaatagagattttttta	382264	382338		BUsg335	BUsg336	taatatatttatatatttaattatattataatcaataaaaattaaaaaaattactaaatttgtagagattttttta	383658	383733
rpmF_fabD	+	+	TT	rpmF	+		BUAMB328	BUAMB329	tggtgttttttaaaagcacca	367382	367402		BAKON351	BAKON352	tggtacttttaaaagtacca	384427	384446		BU349	BU350	tggtacttgaaaaaagtacca	383515	383535		BUsg337	BUsg338	aggtactttttttaaaaaaagtacca	384959	384984
ycfH_ptsG	+	+	RBS	ptsG	+		BUAMB334	BUAMB335	aggag	372150	372154		BAKON357	BAKON358	aggag	389389	389393		BU355	BU356	aggag	388508	388512		BUsg343	BUsg344	aggag	389583	389587
ompF_asnC	-	-	RBS	ompF	-		BUAMB338	BUAMB339	aattttttatactaccttttagtaaaaataatttaaatcaa	375995	376035		BAKON361	BAKON362	aattttttatactacctttttagtaaaaataatttaaatcca	393219	393260		BU359	BU360	aattttttatactaccttttagtaaaaataatttaaattaa	392304	392344		BUsg347	BUsg348	aatttttgtactacctttttagtaaaaataagtgaaattaa	393095	393135
ompF_asnC	-	-	SEC	n.a.	n.a.		BUAMB338	BUAMB339	atact	376003	376007		BAKON361	BAKON362	atact	393227	393231		BU359	BU360	atact	392312	392316		BUsg347	BUsg348	gtact	393102	393106
valS_pepA	-	-	SEC	n.a.	n.a.		BUAMB344	BUAMB345	aaaaagaaggcgatattgccagatatcaata	388019	388049		BAKON369	BAKON370	ataaaaaggcgatattgccatattctagcg	405363	405392		BU366	BU367	ataaaaaaggcgatattgccatgtaatgatg	404486	404516		BUsg354	BUsg355	aaaaaatagcaatattgctgcatc	405088	405111
pepA_argF	-	+	CONS	n.a.	n.a.		BUAMB345	BUAMB346	tataaaatattatatactataaaaataatttttcttcaatttgaatttataaaaatatattttcatatta	389776	389845		BAKON370	BAKON371	tataaaatattatatactatataaacactttttcttcaatttctactaattaaaaatatattttatctt	407119	407187		BU367	BU368	ttaaaaatattatatactataaaactaatcctgctttaattgcaatttttaaaaatatatttttatcta	406219	406287		BUsg355	BUsg356	aaaaaaatattatatactatataattctattttttacttttaaatttaacttcattaaaaatatatttttatcta	406722	406796
argF_tdcF	+	+	TT	argF	+	Also found in Buchnera-Bp	BUAMB346	BUAMB347	ttcttcaaaaagtatactttttgaataa	391222	391249
tdcF_deaD	+	-	TT	tdcF/deaD	+/-		BUAMB347	BUAMB348	tatgccgcaaagcggcata	392058	392076		BAKON374	BAKON375	tatgccgcaaagcggcata	410231	410249		BU371	BU372	tatgccgcaaagcggcata	409331	409349		BUsg359	BUsg360	tatgccgcaaagcggcata	409893	409911
deaD_pnp	-	-	RNAz	n.a.	n.a.		BUAMB348	BUAMB349	gcagtagatatgccttttaagttacagtagccagtctacatagctcattatgaaaataatgatttattctcattgaaaagtgtgaaccggcaaaaattaaatgatcta	393897	394004		BAKON375	BAKON376	gcagtagatatgccttttaagttacaacggccagtctacatagctcattatgaaaatatgtatttattctcattgaaaagtgtgaaccggctcaaattaaatgatcta	412064	412171		BU372	BU373	gcagtagatatgccttttaagttacaacggccagtctacatagctcatgatgaaaatatttatttattctcattgaaaagtatgaaccggcgtaaattaaatgatcta	411168	411275		BUsg360	BUsg361	gcaatagatatgccttttaagttacagtggccagtctacatagctcatgatgaaaatatatattattgactattctcattgaaagttgtgaaccggctcaaattaaatgatcta	411721	411834
deaD_pnp	-	-	SEC	n.a.	n.a.		BUAMB348	BUAMB349	aaattaaatgatctaaaaaataacattattgaacttgtttatatttatcaataataatatttattagttgttattaataataattttaaatatataatatctatatacaaaacattagcagtttattgaaattaatatattaacatttacaaaatattattaaaataatatacattaaattatatacgatttctatttatatggtactatctgaatagatataaatctatattttattgaaaaaa	393990	394234		BAKON375	BAKON376	aaattaaatgatctaaaaaatagaatcattgaattttttaagaatcaataataatatttattagttattgccaatgattttttaaatatcaaaaaaacaacattagcaacttattgaagtttattttttaaaaaattatatatctgtaattatataatcattatatcaaaataaaatgaattaagttttatactatttttatttatatggtactatttgaaaagatataaatctatattttatttaaaaa	412157	412406		BU372	BU373	aaattaaatgatctaaaaaataaaataattgaatttttaagaatcaacaatagtatttattagttattgctaatgattttttaaatattaaaaatctaaaaaaacaacattagcaacttattgaagtttatttttttaaaaattatatatttatgttatataataattatattaaaataaaatgaattaatttttatattttttctatttatatagatatttttaaaaagatataaatgtatattttatcaaaaaa	411261	411516		BUsg360	BUsg361	aaattaaatgatctaataaaaacactaagagaaaatgatatttattagttattgctaatgatgctttaaatacataaaatataacattagcaaatggtgagaataatttttaacaattatttttctactaattaatagaaaaaaattaaaaataatctaaaaaattaaattttatttatgtactattcatatggtactatctgataagatataaatctatattttattaaaaata	411820	412054
pnp_rpsO	-	-	RBS	pnp	-		BUAMB349	BUAMB350	atcct	396398	396402		BAKON376	BAKON377	atcct	414568	414572		BU373	BU374	atcct	413678	413682		BUsg361	BUsg362	atcct	414272	414276
pnp_rpsO	-	-	TT	rpsO	-		BUAMB349	BUAMB350	aagggctaataaagccctt	396465	396483		BAKON376	BAKON377	aagggctaaaaaagccctt	414663	414681		BU373	BU374	aagggctaataaagccctt	413793	413811		BUsg361	BUsg362	aagggctaaaaaaagccctt	414444	414463
rpsO_truB	-	-	RBS	rpsO	-		BUAMB350	BUAMB351	ctcca	396816	396820		BAKON377	BAKON378	ctcca	415029	415033		BU374	BU375	ctcca	414152	414156		BUsg362	BUsg363	ctcca	414815	414819
rpsO_truB	-	-	CONS	n.a.	n.a.		BUAMB350	BUAMB351	tatatttaaaactatattaaatttatattaacttttttaataattttaaaataatatcatgctaatcttaaatttaatagtgaataac	396826	396913		BAKON377	BAKON378	tatatttaaaactatattacattagtcctaacttaattaagtttttttaaaataatatcatgctaatcttaaatttaatagtgaataac	415034	415122		BU374	BU375	tatattaaaaactgtattaaattacttccaaattaatcaggttattttaaaataatatcatgctaatcttaaatttaatagtgaataac	414158	414246		BUsg362	BUsg363	tatatttgaaactatgtaaaattaattataatttaataaaattatttaaaaaataatatcatgctattattaaatttaatatagatcaat	414820	414909
nusA_trn16	-	-	RBS	nusA	-		BUAMB354	BUAMB355	cctca	402354	402358		BAKON381	BAKON382	cctca	420661	420665		BU378	BU379	cctca	419743	419747		BUsg366	BUsg367	cctca	420421	420425
nusA_trn16	-	-	RNAz	n.a.	n.a.		BUAMB354	BUAMB355	attaatgaaaatgcatattatttataaaaataaatattctaataaaaaccccgaaaattcggggttttaggtactattaccctattttttaaatatatattaat	402503	402606		BAKON381	BAKON382	atcgattaagctatataatttaaaataaatattctaataaaaaaccccgaaaattcggggtttcaggtgctatcaccctatgtataaagttattattaac	420810	420909		BU378	BU379	atcaattaaactatattatttagaagaaacattgtaataaaaaaccccgaaaagtcggggttttaggtgctattaccctatgtataaagttattattaat	419894	419993		BUsg366	BUsg367	caaataaagattataataaaaaaccccgaaatttcggggttttaggtaagatcaccctatttttaataaaaataaaatattgcttat	420439	420525
nusA_trn16	-	-	TT	trn16	-		BUAMB354	BUAMB355	ccccgaaaattcgggg	402551	402566		BAKON381	BAKON382	ccccgaaaattcgggg	420854	420869		BU378	BU379	ccccgaaaagtcgggg	419938	419953		BUsg366	BUsg367	ccccgaaatttcgggg	420462	420477
secG_glmM	-	-	RBS	glmM	-		BUAMB356	BUAMB357	ttcct	403138	403142		BAKON383	BAKON384	ttcct	421467	421471		BU380	BU381	ttcct	420546	420550		BUsg367	BUsg368	ttcct	421038	421042
secG_glmM	-	-	TT	glmM	-		BUAMB356	BUAMB357	tatctaagagattagatataaattatttattttgatataaaattat	403216	403261		BAKON383	BAKON384	taatttatatataaacttttacatataaatta	421565	421596		BU380	BU381	gaatttatatataagattttacatataaatta	420635	420666		BUsg367	BUsg368	taattatatttttaaatatatatatgatttcttaaaaaaattt	421111	421153
glmM_ftsH	-	-	TT	ftsH	-		BUAMB357	BUAMB358	taagatgaagtgataataattttatgccttcatctta	404802	404838		BAKON384	BAKON385	caagatgaagttatagtaattttatcacttcatctta	423131	423167		BU381	BU382	taagatgaagttatagtaattttatcacttcatctta	422199	422235		BUsg368	BUsg369	caagatgaagctataatcaatttatgacttcatctta	422689	422725
ftsH_rlmE	-	-	RNAz	n.a.	n.a.		BUAMB358	BUAMB359	atctgtgttcttttttaaatatatagattcaatgagaggttgttcctttgagtgac	406756	406811		BAKON385	BAKON386	gtctgtgttgtttttaaaatatagattcaatgagaggttgttcctttgagtgac	425115	425168		BU382	BU383	gtctgtgttgtttttaaaatatagattcaatgagaggttgttcctttgagtgac	424187	424240		BUsg369	BUsg370	atctgtgttgttctttaaaaatagatgttaatgagaggttgttcccttgagtgac	424667	424721
greA_yrbA	-	+	CONS	n.a.	n.a.		BUAMB360	BUAMB361	tatatctattttaaattaaaaaaaataatttatcaaaattttcac	408288	408332		BAKON387	BAKON388	ttcatctattttaaagtaaaaaataaaatttatcaaaattttaaa	426711	426755		BU384	BU385	tctatctattttaaagtaaaaaatataatttatcaaaactttaaa	425776	425820		BUsg371	BUsg372	tatctattttaatgtaaaaaatcaaatttatcaaaattttaaa	426201	426243
yrbA_murA	+	+	RBS	murA	+		BUAMB361	BUAMB362	tagag	408752	408756		BAKON388	BAKON389	tagag	427138	427142		BU385	BU386	cagag	426236	426240		BUsg372	BUsg373	tagag	426547	426551
rpmA_obgE	+	+	TT	rpmA	+		BUAMB364	BUAMB365	accccttattctaggggt	410679	410696		BAKON391	BAKON392	acccctttctaggggt	429070	429085		BU388	BU389	accccttttcaaggggt	428249	428265		BUsg375	BUsg376	acccctttttaaataaggaggggt	428538	428561
obgE_rpsI	+	-	TT	obgE/rpsI	+/-		BUAMB365	BUAMB366	gaactcggtttttcaaaaccaagttc	411812	411837		BAKON392	BAKON393	gaactcggtttattaaaaaaccaagttc	430208	430235		BU389	BU390	gaactcggttcattaagaaaaccaagttc	429388	429416		BUsg376	BUsg377	gaactcggtttattataaaaaccaagttc	429705	429733
rplM_pheA	-	+	SEC	n.a.	n.a.		BUAMB367	BUAMB368	ataattttctatatataaaataatactatcattgaaattaataagatatagta	412731	412783		BAKON394	BAKON395	ataattatttatatagaaaataatactatgattaacattaataagatatagta	431132	431184		BU391	BU392	gtgattatttatatagaaaataatactatgattggcattaataagatatagta	430310	430362		BUsg378	BUsg379	ataattattcacagagaaaataatactatgattataattaataagatatagta	430604	430656
rplS_tldD	+	-	TT	rplS/tldD	+/-		BUAMB373	BUAMB374	tgcagtcatgacattaaacttgactgca	417626	417653		BAKON400	BAKON401	tgcagtcatgacataattcttgactgca	436161	436188		BU397	BU398	tgcagtcatgacataattcttgactgca	435301	435328		BUsg384	BUsg385	tgcagtcatgaccttattcttgactgca	435616	435643
aroD_fis	+	-	SEC	n.a.	n.a.		BUAMB375	BUAMB376	tttgcactctcttatattttaaattactaatagaaagtgcaata	419782	419825		BAKON402	BAKON403	ttttgcactctcttaaatgtttttttaaaatagaaagtgcaatt	438334	438377		BU399	BU400	ttttgcactctcttatattttttcaaaatagaaagtgcaatt	437569	437610		BUsg386	BUsg387	agttgcaccttctgtactaaacaaattatagaaagtgcaata	437766	437807
fis_rluD	-	-	RBS	fis	-		BUAMB376	BUAMB377	ctctt	420141	420145		BAKON403	BAKON404	ctctt	438718	438722		BU400	BU401	ctctg	437938	437942		BUsg387	BUsg388	ctctt	438154	438158
rluD_bamD	-	+	CONS	n.a.	n.a.		BUAMB377	BUAMB378	ctgaatcttgaatatttatataatatggtattcta	421230	421264		BAKON404	BAKON405	ctggatctttaatgtttatagaatataatattcta	439853	439887		BU401	BU402	ctacatctttaatatttacagaatatgacattctactt	439079	439116		BUsg388	BUsg389	ctaaatctttaatttttacaaaatatgatattctataa	439276	439313
alaS_csrA	+	+	SEC	n.a.	n.a.		BUAMB379	BUAMB380	gaactcttttatctttcaaggaacaaaga	424962	424990		BAKON406	BAKON407	gaactcttttaatctttcaaggaacaaaga	443657	443686		BU403	BU404	gaactcttttgatctttcaaggaacaaaga	442904	442933		BUsg390	BUsg391	gaaatcttttatttcaaggaaaaaaga	443003	443029
alaS_csrA	+	+	RBS	csrA	+	Contained in SEC element	BUAMB379	BUAMB380	aggaa	424980	424984		BAKON406	BAKON407	aggaa	443676	443680		BU403	BU404	aggaa	442923	442927		BUsg390	BUsg391	aggaa	443019	443023
csrA_trn17	+	+	TT	csrA	+		BUAMB380	BUAMB381	ctacatcttacttaatttaagtaagatgtag	425183	425213		BAKON407	BAKON408	ctgcatcttactattcttaagtaagatgtag	443879	443909		BU404	BU405	ctacgtcttactgtactcaagtaagatgtag	443123	443153		BUsg391	BUsg392	ctgcatcttacttactttaggtaagatgcct	443222	443252
gshA_metK	+	-	TT	gshA/metK	+/-	not in Buchnera-Ua							BAKON410	BAKON411	tctcccatgctattgaacatgggaaa	445887	445912		BU407	BU408	tctcccatgctaacaaacatgggatg	445123	445148		BUsg392	BUsg393	TCTCCCATGCTAACAATTAAcatgggaaa	445186	445214
metK_endA	-	+	KMER	n.a.	n.a.		BUAMB384	BUAMB385	atttagcacacaatattactttatta	428489	428514		BAKON411	BAKON412	atttataatgaaatattactttatta	447272	447297		BU408	BU409	atttacaaaaaagtcttactttatta	446499	446524		BUsg393	BUsg394	atttagaatattattaaaaataatacttgatta	446543	446575
rpiA_trn19	-	-	SEC	n.a.	n.a.		BUAMB387	BUAMB388	aattttaaaactttttattatttaaaatagaaatgattaatttaaaaatatatattttaaaaaaatatattttaatctaattaaatgaaaatttgatatataattttatatattataaaaccaagttcaactaataatttttaaaaaataaaataatattcttaataatcagaatattagtattctttaatagatcaattgaataaaaaaagataattgttaga	430859	431082		BAKON414	BAKON415	ataaaaaaaattattttattttaaataaaaattctaaaatagaaaaatagtagatgtttgatccagtttaattattatctaatataatattatataaaattaatagttttaaaataaaagatttttattcttttatttcatataaaattattttcattgagaaatcaaaataaaaagatagttttttaga	449647	449836		BU411	BU412	gatatagaagattattttattttaaataaaaattttaaaatcgaaaatagtggctttttaatctaattcaattgacatctaatatataattaaaaataaataattttataaaacacattgtcattctttatttgaaggaaaattgtttaatagaaaagtcaaaaataaaagatagttttatta	448870	449052		BUsg397	BUsg398	agtataaaaaacctattttattttaaataaatattctaaaatagaaaagaataataaatttttaatgtcattaaattaacaatttaattttgtagttttatcaaaataaaaaaaataatttatatttttagaaaaaaaatttttttatgtttagagaagaaaaaagatatttctaga	449449	449625
trn21_glnS	-	+	SEC	n.a.	n.a.		BUAMB390	BUAMB391	gtatattttataatatatatagtgaataatcaacaaaattattttaa	431398	431444		BAKON417	BAKON418	atatattttataatatataaattgaataatcaacaaaaattattttaa	450209	450256		BU629	BU630	atatattttataatatataaattgaataatcaacaaaattattgtaa	449422	449468		BUsg605	BUsg606	ctttattttataatataaaaaataaataatcaatataattattaatg	449951	449997
glnS_pyrG	+	+	CONS	n.a.	n.a.		BUAMB391	BUAMB392	aaatattttaaattacacgcttactcattttaactaattttta	433293	433335		BAKON418	BAKON419	aaatactttaaattaaacacttattcattttaactcatattttta	452104	452148		BU415	BU416	aaatattttacattaaacacttattcattttaactaatattttta	451331	451375		BUsg398	BUsg399	aaatattaaaattttaaaactatctattcattttaactgatattttta	451834	451881
yihA_typA	-	+	RBS-2	yihA	-		BUAMB407	BUAMB408	atcct	451360	451364		BAKON435	BAKON436	atcct	472154	472158		BU432	BU433	atcct	471243	471247		BUsg417	BUsg418	aacct	472552	472556
yihA_typA	-	+	RBS-1	typA	+		BUAMB407	BUAMB408	aggaa	451575	451579		BAKON435	BAKON436	aggaa	472358	472362		BU432	BU433	aggaa	471477	471481		BUsg417	BUsg418	aggaa	472753	472757
typA_gmk	+	-	TT	typA/gmk	+/-		BUAMB408	BUAMB409	ttatataattctattttttgtaatagaattatataa	453465	453500		BAKON436	BAKON437	ttatataattctatttattcaatagaattatataa	474248	474282		BU433	BU434	attatataattctatttattcaatagaattatataa	473363	473398		BUsg418	BUsg419	gttatataattctattttctcaatagaattatataa	474625	474660
lysA_lgt	+	+	RBS	lgt	+		BUAMB413	BUAMB414	aggat	459293	459297		BAKON441	BAKON442	gggat	480113	480117		BU438	BU439	aggat	479273	479277		BUsg423	BUsg424	aggat	480501	480505
ybeY_ybeX	+	+	SEC	n.a.	n.a.		BUAMB417	BUAMB418	aaaaaactatcaatcttttataaaaaatattttatataaaacctttttaccatagaatggtataatactttttaaaactagac	462822	462904		BAKON445	BAKON446	tcttttataaaagatattttaactaagacatttctacaatagaatagtagaacatatttttaaatagacaatctaatact	483657	483736		BU442	BU443	tcttttataaaaaatattttaacctaagtatttctaccatagaatagtagaacatattttaaaatagataatctaatacc	482822	482901		BUsg427	BUsg428	ttttttataaaaaatattttaacctatctctttctacctatagaataagaaagatatatttttaaaaatagataatcataatact	484015	484099
sirA_asd	+	-	TT-1	sirA/asd	+/-	Conserved in Buchnera-Ua, Ak, Ap	BUAMB422	BUAMB423	catgattaataaatatatgta	468492	468512		BAKON450	BAKON451	aattttattgttctaataataaaa	489366	489389		BU447	BU448	ttctattactattagtaatagaa	488571	488593
sirA_asd	+	-	TT-2	sirA/asd	+/-	Present in Buchenra-Sg	BUAMB422	BUAMB423					BAKON450	BAKON451					BU447	BU448					BUsg432	BUsg433	gattaatatacacactgggtgtgtatattaata	489818	489850
asd_yhgN	-	+	SEC	n.a.	n.a.		BUAMB423	BUAMB424	tttgcattaaccataatattttcttattcaaggtaagaaaacagttaaagcaaaa	469656	469710		BAKON451	BAKON452	ttcacattaacaataatttttatcaaatagataacaaacgtagttaaagtaaaa	490530	490583		BU448	BU449	tttacattaacaataattttatcaaaagtgatatgtagttaaagtaaaa	489734	489782		BUsg433	BUsg434	tttaaattaacaataatttttatcaaaattgacaacttattcagttaaagtaaaa	491017	491071
yhgN_pgk	+	+	TT	yhgN	+	Not in Buchnera-Sg	BUAMB424	BUAMB425	ttttcagacctgttattaaacagtaacaggttgaaaa	470549	470585		BAKON452	BAKON453	ttttttaaaaacctgttattaacagaataacaggttaaaac	491416	491456		BU449	BU450	tttttaagaacctgttattaatggaataacaggttaaaat	490612	490651		BUsg434	BUsg435
fba_mscS	+	+	SEC	n.a.	n.a.		BUAMB426	BUAMB427	tttcggggaataaataaaaaatattctccgtaa	472913	472945		BAKON454	BAKON455	ttccggggaataaataaaaatattctccgaag	493799	493830		BU451	BU452	tcccggggaataaataaaatattctccgaaa	492995	493025		BUsg436	BUsg437	gtccggggaataaataaaaatattctccg	494251	494279
fba_mscS	+	+	RBS	mscS	+		BUAMB426	BUAMB427	aagag	473025	473029		BAKON454	BAKON455	cagag	493916	493920		BU451	BU452	cagag	493104	493108		BUsg436	BUsg437	tagag	494410	494414
trn22_mltA	-	+	KMER	n.a.	n.a.		BUAMB431	BUAMB432	tttattaaaactattacaatattttttatcaaaaaaattatgatttaaaaaa	483138	483189		BAKON460	BAKON461	ttttataaaaaaattgcaataatttttatgtattaaataattatttaaaataa	505001	505053		BU630	BU631	ttttataaaaaaattgcaataatttttataaaaaaattgttaattaaaaata	504237	504288		BUsg606	BUsg607	tttaataaaaaaaaagcaacctttttaaaaaaattttttaaaaaaa	505483	505528
ispA_yajR	-	-	RBS	ispA	-		BUAMB439	BUAMB440	aacct	490208	490212		BAKON468	BAKON469	cacct	512095	512099		BU465	BU466	cacct	511331	511335		BUsg449	BUsg450	cacct	512453	512457
cyoA_bolA	-	+	SEC	n.a.	n.a.		BUAMB446	BUAMB447	aatactttttcgaaataattgaattatttgttaaaaattgataaaatttaa	496718	496768		BAKON475	BAKON476	aataatttgtgaaataattgaattattttttaaaaattgataaaatttaa	518600	518649		BU472	BU473	aataatctgtgaaataattgaattattttttaaaaattgttaaaatttaa	517813	517862		BUsg456	BUsg457	aataatttgtgaaataattgaattattttttaaaaattgataaaatttaa	518902	518951
bolA_tig	+	+	CONS	n.a.	n.a.		BUAMB447	BUAMB448	atataaaataaataataaaattaattgtttgaggtaa	497235	497271		BAKON476	BAKON477	atctaaaatatactgataaaagtaatcgtttgaggtaa	519221	519258		BU473	BU474	atataaaatacactgataaaagtaatcgttttgaggtaa	518392	518430		BUsg457	BUsg458	atctaaaaaaattaaataaatgtaattatttgaggcaa	519657	519694
bolA_tig	+	+	RBS	tig	+		BUAMB447	BUAMB448	tgagg	497264	497268		BAKON476	BAKON477	tgagg	519251	519255		BU473	BU474	tgagg	518423	518427		BUsg457	BUsg458	tgagg	519687	519691
clpP_clpX	+	+	CONS	n.a.	n.a.		BUAMB449	BUAMB450	atatagaatctatttactcaagtaa	499360	499384		BAKON478	BAKON479	atatagaatctatttactcagaaat	521374	521398		BU475	BU476	atatagaatctatttactcaaaaat	520570	520594		BUsg459	BUsg460	aaacagaatctatttactcaaaaaa	521771	521795
clpP_clpX	+	+	RBS	clpX	+		BUAMB449	BUAMB450	agagg	499402	499406		BAKON478	BAKON479	agagg	521416	521420		BU475	BU476	agagg	520612	520616		BUsg459	BUsg460	agagg	521819	521823
clpX_lon	+	+	RNAz	n.a.	n.a.	Orthologous location to sraA sRNA in E. coli	BUAMB450	BUAMB451	tcgatgatcttataaaaataaaagctatgacttttattttatcaaacgcttaacataaaacacgtcaagcaacgattccgatatacttgactgattataggtttaaatactgaatattttattattatatattgcagtttttaaaaataaatagcggaaaattcaactaaagagagagctc	500707	500887		BAKON479	BAKON480	ctgatgatctaaaaaataaaagcaatgagcttttattttatcaaacgcttagcattaaacgtcaagcgaccattccgatatacttggctgatcataagtgtaactgcatgttttattatatcgtgcagtttttaaatattattaacatcagtaaatccaactaagagagagctc	522723	522896		BU476	BU477	ttgatgatccaaaaaataaaggtagttagcttttattttgtcaaacgcttagtattaaacgtcaagcaaccatcccgatatacttggctgattataggtgcaacttgcatgttttattatatatcgtgcagtttttaaatattataaatatcgggaaaaaattcaactaaagagagagctc	521922	522102		BUsg460	BUsg461	cagataatctcaaacaagggcattctccctttattttgccaaacgcttcagattaaatgtcaagcgaccattccaatatacttggcttaagtataaatagagctgcatattattttataataaattgcagtttttaataaatataaacagcggaaattcaactaagagagagctc	523129	523303
lon_ppiD	+	+	TT	lon	+		BUAMB451	BUAMB452	ggctgacaaaatttgtcagcc	503264	503284		BAKON480	BAKON481	ggctgacaaaaaattgtcagcc	525270	525291		BU477	BU478	ggctgacaaagaatcgtcagcc	524478	524499		BUsg461	BUsg462	ggctgacaaaaaaccgtcagcc	525652	525673
lon_ppiD	+	+	RBS	lon	+		BUAMB451	BUAMB452	aggat	503339	503343		BAKON480	BAKON481	aggat	525348	525352		BU477	BU478	aggat	524565	524569		BUsg461	BUsg462	aggat	525727	525731
ffs_dnaX	+	+	CONS	n.a.	n.a.		BUAMB455	BUAMB456	agaatactttcataatataataaatattgatagcataatattc	509486	509528		BAKON484	BAKON485	agagtactttcataatataataaatattgatagcataataata	531727	531769		BU641	BU642	agagtactttcacaatacaattaatattgatagcataatagtt	531162	531204		BUsg617	BUsg618	agaatacttttacattctaaaaaatattgatagcataataata	532339	532381
ybaB_htpG	+	+	RBS	htpG	+		BUAMB457	BUAMB458	aagag	511532	511536		BAKON486	BAKON487	aagag	534032	534036		BU482	BU483	aagag	533096	533100		BUsg467	BUsg468	aagag	533984	533988
htpG_adk	+	+	TT	htpG	+		BUAMB458	BUAMB459	gattactactactatgtaatatagtagtaatc	513431	513462		BAKON487	BAKON488	gattactactatcatatagtagtaatc	535931	535957		BU483	BU484	gattactactattatattagtagtaatc	534996	535023		BUsg468	BUsg469	gattactacttttttatagtagtaatc	535880	535906
trn23_folD	-	+	CONS	n.a.	n.a.		BUAMB460	BUAMB461	tatattaaaatttaacattaatagtatatatatacaagtaaatactataaatattatg	514241	514298		BAKON489	BAKON490	tatattaaaatctaacattaatataatatatatgcaactaaattactattaatattatt	536728	536786		BU631	BU632	tagattaaaatctaacactaatataatatatatgcaactaaattactatgaatattatt	535793	535851		BUsg607	BUsg608	aaaattaaaatttaacattaaaacaatatatatgcaactaaattaatatgaatattct	536696	536753
cysS_ybeD	-	+	SEC	n.a.	n.a.		BUAMB462	BUAMB463	ttaaaaaaaactaaataaaatatattattgtctatactatcaatgtgttaaaa	516651	516703		BAKON491	BAKON492	ttaaagaaaataatataaaatatgttattttccatattaccaatgtgataaac	539148	539200		BU487	BU488	ttaaagaaaataatataaatatattattttctatattaccaatgtgctaaaa	538209	538260		BUsg471	BUsg472	ttaaaaaaaataaaatatattattttctataatatcaatatgttaaac	539116	539163
ybeD_cspE	+	-	TT	ybeD/cspE	+/-		BUAMB463	BUAMB464	atagtacagccctatttaagagccgtacta	517142	517171		BAKON492	BAKON493	atagtacagccctattaaagagccgtacta	539679	539708		BU488	BU489	atggtacagctctctttaggagctgtacta	538744	538773		BUsg472	BUsg473	atagtacagctcgataaagagccgtacta	539573	539601
cspE_rrf	-	-	CONS	n.a.	n.a.		BUAMB464	BUAMB465	ctatattaccttcacatgaaaaaatatactaaattaaaaaa	517441	517481		BAKON493	BAKON494	ctatattaccttacatgaaaaaatatactaaattaaaaa	539960	539998		BU489	BU490	ctatattaccttacatgaaaaaatatactacattgaaaaaa	539025	539065		BUsg473	BUsg474	ctatattaccttcacatgaaaaaaatatactaaattgaaaaaa	539845	539887
cspE_rrf	-	-	CONS	n.a.	n.a.		BUAMB464	BUAMB465	aatagattaacatgtaaatctactgttagctag	517526	517558		BAKON493	BAKON494	aatagattaacatgtaaatctattgttagctag	540065	540097		BU489	BU490	aatagattaacatgtaaatctattcttagctag	539123	539155		BUsg473	BUsg474	aatagattaacatgtaaatctattgttagctag	539957	539989
cspE_rrf	-	-	TT	rrf	-		BUAMB464	BUAMB465	aaaaaacccgaaaaaaatttcgggtttttt	517598	517627		BAKON493	BAKON494	aaaaaacccgaaaaaaatttcgggtttttt	540224	540253		BU489	BU490	aaaaaacccgaaaaaaatttcgggtttttt	539282	539311		BUsg473	BUsg474	aaaaaacccgaaaattttcgggtttttt	540105	540132
rrf_rrl	-	-	CONS	n.a.	n.a.		BUAMB465	BUAMB466	ttaaattcagtaaaaacaagcttt	517791	517814		BAKON494	BAKON495	attaattcagtaaaaacaagcttt	540416	540439		BU490	BU491	acaaattcagtaaaaacaagcttt	539478	539501		BUsg619	BUsg620	ataaattcagtaaaacaagattt	540298	540320
rrf_rrl	-	-	TT	rrl	-		BUAMB465	BUAMB466	aacacctctggtgtt	517839	517853		BAKON494	BAKON495	aacacctctggtgtt	540459	540473		BU490	BU491	aacacctctggtgtt	539522	539536		BUsg619	BUsg620	aacacctctggtgtt	540337	540351
rrl_trn24	-	-	SEC	n.a.	n.a.		BUAMB466	BUAMB467	ttacaacccacaggtgtttcaaaaaataatttatttaatgcttgtttttccgaatttttaaagagcttgttaaaatttaactttattttaaaagttatcttgagaataacacaattattttaattagtatataagattttata	520776	520918		BAKON495	BAKON496	ttacaacccacaggtgttttaaaaaataagttatgtgcttgttttccgaatttttaaagagcttattattaaattttaaatttactttaaaagttaaatttgagaataacacaataatttaaattagtatataatattttaaa	543393	543535		BU491	BU492	ttacaacccacaggtgttttaaaaaaataagttatatgcttgtttttccgaatttttaaagagctttttgtgttaaatgttaacttttcttttaaagttattttgaggataacacaataatttaaattagtatataatatttttat	542452	542597		BUsg620	BUsg621	ttacaacccacaggtgttttctacaataaaaaataatttgtatacttgttttccgaatttttaaagagctttgtaaaaaagttaaaatattttttaatgtttattgaatattttttcaatcataacacaagaatttaaaatagtatacaatatttttta	543275	543433
trn24_aroE	-	-	CONS	n.a.	n.a.		BUAMB467	BUAMB468	ttattttttaatgtaacgttattataaataacagatcaaaaaaaagagtcaagtaattttt	521022	521082		BAKON496	BAKON497	ttattttcttaaatttgataatataataaataacagatcaaaaaaaagagtcaagtattttct	543636	543698		BU632	BU633	ttattttttaatttaacgatataataaataacagatcaaaaaaaaagagtcaagtgatttct	542700	542761		BUsg608	BUsg609	ttatttttttaaaaagtattacattaaataatacagatcgaaaaaaaagagtcaagtattttct	543548	543611
smg_def	-	+	RBS	smg	-		BUAMB470	BUAMB471	atcct	523080	523084		BAKON499	BAKON500	gtcct	545681	545685		BU495	BU496	gtcct	544754	544758		BUsg476	BUsg477	atcct	545557	545561
smg_def	-	+	SEC	n.a.	n.a.		BUAMB470	BUAMB471	tataactaaacttttaattataataaaaaagtctatactaatatatcaaatttaactatcttatatctaaaatat	523236	523310		BAKON499	BAKON500	taatagtaaacttttaattataataaaaaagtctatactaatatataaaattcaactattttacatctaaaatat	545840	545914		BU495	BU496	tagcactaaacttttaattataataaaaaagtctatactaatacataaaattcaactattttatatctaaaatat	544917	544991		BUsg476	BUsg477	taaaagttaacttttaattataataaaaaagtttatactaagatataaattaaattaatttacatctaaaaat	545718	545790
fmt_rplQ	+	-	TT	fmt/rplQ	+/-		BUAMB472	BUAMB473	taagcaaacggaagcaatccgtttgctta	524789	524817		BAKON501	BAKON502	caagcaaacggcatgtttccgtttgcttt	547428	547456		BU497	BU498	taagcaaacggtatatttccgtttgcttt	546523	546551		BUsg478	BUsg479	tgagcaaacggcgaccttccgtttgcttt	547327	547355
rplE_rplX	-	-	RBS	rplE	-		BUAMB487	BUAMB488	ctcca	532682	532686		BAKON516	BAKON517	ctcca	555285	555289		BU512	BU513	ctcca	554379	554383		BUsg493	BUsg494	ctcca	555244	555248
rplX_rplN	-	-	RBS	rplX	-		BUAMB488	BUAMB489	ttcct	533010	533014		BAKON517	BAKON518	ttcct	555613	555617		BU513	BU514	ttcct	554707	554711		BUsg494	BUsg495	ttcct	555573	555577
rpsC_rplV	-	-	RBS	rpsC	-		BUAMB493	BUAMB494	ctcct	535112	535116		BAKON522	BAKON523	ctcct	557718	557722		BU518	BU519	ctcct	556798	556802		BUsg499	BUsg500	ctcca	557672	557676
rpsJ_tufB	-	-	RBS	rpsJ	-		BUAMB500	BUAMB501	ctcca	538521	538525		BAKON529	BAKON530	ctcca	561132	561136		BU525	BU526	ctcca	560214	560218		BUsg506	BUsg507	ctcca	561075	561079
rpsJ_tufB	-	-	RNAz	n.a.	n.a.		BUAMB500	BUAMB501	tccaattatttacaaatgaaaaatttaatcttctctgaatatattattatctatattcaaaagcagatattattaaattaaaactatataactcctatattaggaat	538522	538628		BAKON529	BAKON530	tccaattatttacaaattgaaaatttaatctgctctgaataaatttatattattcaagagtagatacaattaagtattactatgtaactccaatatcaggagt	561133	561235		BU525	BU526	tccaattatttacacattgaaaatttaaccttctctgaataaatttatattactcaagagtagatgtaattaaatacgactatgtggcccctatatcaggagt	560215	560317		BUsg506	BUsg507	tccaattttattttaaaaataaaaattttatcccctctctacatatttttttagagattggatgtaattaattgctcttatataactcctatgttaggagt	561076	561176
rpsJ_tufB	-	-	TT	tufB	-		BUAMB500	BUAMB501	tcaagaaaagagtattttatactcttttcttaa	538743	538775		BAKON529	BAKON530	tcaagaaaagagcattttatactcttttcttaa	561354	561386		BU525	BU526	tcaagaaaagagcatcttatactcttttcttaa	560456	560488		BUsg506	BUsg507	tcaagaaaagagcattttatactcttttcttaa	561266	561298
rpsG_rpsL	-	-	RBS	rpsG	-		BUAMB503	BUAMB504	ctcca	542749	542753		BAKON532	BAKON533	ctcca	565385	565389		BU528	BU529	ctcca	564487	564491		BUsg509	BUsg510	ctcca	565260	565264
rpsL_yheL	-	-	RBS	rpsL	-		BUAMB504	BUAMB505	ctcct	543190	543194		BAKON533	BAKON534	ctcct	565802	565806		BU529	BU530	ctcct	564904	564908		BUsg510	BUsg511	ctcct	565691	565695
yheN_fkpA	-	-	KMER	n.a.	n.a.		BUAMB507	BUAMB508	tatttgaaaactattatgattaatataa	544423	544450		BAKON536	BAKON537	tattttaaaaatttatgattaatataa	567035	567061		BU532	BU533	tattttaaaatttaatagttattataa	566144	566170		BUsg513	BUsg514	tatttgaactaaaaaataatttctataa	566901	566928
aroK_trn25	-	+	CONS-1	n.a.	n.a.		BUAMB513	BUAMB514	attattttttattactaagataattcgttaa	551693	551723		BAKON544	BAKON545	gtttttattattactaagataattcgttaa	575300	575329		BU539	BU540	atttttattactaagataattcgttaa	574365	574391		BUsg520	BUsg521	atttttattactaagataattcgttaa	574742	574768
aroK_trn25	-	+	CONS-2	n.a.	n.a.		BUAMB513	BUAMB514	attctatcagtattagtatggttttttctaattttatttaaaaataatattgatatttaaatatcaaaatatattaaaacgttttatacaaaatattttcaaaattatttaaaaataatttaattaaaacttgacg	551834	551969		BAKON544	BAKON545	attctatcagaatcgttatcattttttctatttttattttaaaaaaaaatattttttctacttgataaaaaaatatcaaatatatttaaaaaaaaacaatccagataagtaaaaacttgacg	575531	575652		BU539	BU540	attctatcagaatcagtataattttttctatttttattttaaataaaaacaatttttctacttactataaaaaaaatattagatatctttcaataaagatataatacaaaatcagtaaaaacttgacg	574659	574786		BUsg520	BUsg521	attctatcagagtaaaccttattttttctataatttatttactattttagtataaatattatttttaaaaattttttataaatttgatactttattgaaaaaacacttttataagttaaaaaacttgacg	575046	575175
nfuA_ssb	-	-	TT	ssb	-	Only in Buchnera-Ak and Ua	BUAMB518	BUAMB519	gccccaaaattggggc	557359	557374		BAKON551	BAKON552	gccccaaaaaattggggc	582209	582226
ssb_dnaB	-	+	CONS	n.a.	n.a.		BUAMB520	BUAMB521	attatacatcttaaaaattttatttaatataatcaaacttataaaaatgctatatta	557986	558042		BAKON551	BAKON552	attatacatgttaaatattttatttagtataatcaaatctataaaaatgctatatta	582834	582890		BU545	BU546	attatacatgttaaatattttatttagtataatttaatctataaaaatgctatatta	581451	581507		BUsg527	BUsg528	aatacatcatgaatacctaatttaatataaccaaaattataaaaaacgatatatta	582397	582452
dnaB_gshB	+	+	KMER	n.a.	n.a.		BUAMB521	BUAMB522	aattaattttttataaaaaatatttaaaaaattaaataattaaaat	559913	559958		BAKON552	BAKON553	aattaattctttttttaaataaattatttaaaaattaaaaatcattaaattttataaaat	584827	584886		BU546	BU547	aattaatttttaattaatacattgtttaaatattaaagaccattaaattttataaaat	583548	583605		BUsg528	BUsg529	aattaatttttatttttaaaatttaacaactaattttaattaagaaaat	584623	584671
trn26_trn27	-	+	SEC	n.a.	n.a.		BUAMB532	BUAMB533	aaatatatatagcaaaaatttttatatctgtcaaatatatatataaaaaaaattttttaaaaaatataaaatatttaaaaagaattctagattattataaaaaattgatctatagta	567808	567924		BAKON563	BAKON564	aaatatatatatcaaaattttttatatgtgtcaaatatatatatataaattgtttaaaaatataaaatttttaaaagagttctagattattagaaaaaattgctttatagta	593247	593358		BU634	BU635	aaatatatataccaaaaatttttatgtgtgtcaaatatataaaaatttttttttaaaaaaaaataaaatttctaaaagaattctagattattataaaaaattgatttatagta	591897	592009		BUsg610	BUsg611	aaatatatatatcaaaaaattacacatatgtcaaatagatataaaacaaaaaaaaattaaatttaaaaaaataaaaagaagtgtagattattagaagaaattgatttatagta	592918	593030
trn27_pyrE	+	+	RBS	pyrE	+		BUAMB533	BUAMB534	aggat	568124	568128		BAKON564	BAKON565	aggat	593566	593570		BU635	BU636	aggat	592179	592183		BUsg611	BUsg612	aggat	593166	593170
rpsF_rnr	-	-	SEC	n.a.	n.a.		BUAMB539	BUAMB540	tgatcctttggataatttagctttctataaaatattttatatttttttttaaagaaaataaggaacttttaaataatttaaaaaattaattattttatatagtattttagtttataagaaaaatcaa	571264	571390		BAKON570	BAKON571	tgctccttttggtttattgagcttcctcataagatgattttatagatatttttcaaggaagcaaggaacttttttaaatattatagataattattttataatattttaatttttttaaaaaatcaa	596717	596842		BU564	BU565	tgctccttttggttttatttagcttcctcataatatgaaatgtaattttatgcaaattttcaaggaaacaaggaacttttttaaaattacagatgaatattttatactattttaattttttaaaaaaatcaa	595339	595470		BUsg544	BUsg545	tgctccttgtggatttttttagctttcttattgtttatagctattttccaagaaagcaaggaacgtttgtaaaaagattatagctaattatatatatggtattttaatttaaaaaaaaaatcaa	596311	596434
rpsF_rnr	-	-	RBS	rpsF	-		BUAMB539	BUAMB540	atcct	571266	571270		BAKON570	BAKON571	ctcct	596719	596723		BU564	BU565	ctcct	595341	595345		BUsg544	BUsg545	ctcct	596313	596317
purA_hflC	-	-	RBS	purA	-		BUAMB541	BUAMB542	cacct	575017	575021		BAKON572	BAKON573	tacct	600517	600521		BU566	BU567	tgcct	599136	599140		BUsg546	BUsg547	tacct	600106	600110
hflK_miaA	-	-	RBS	hflK	-		BUAMB543	BUAMB544	cctca	577232	577236		BAKON574	BAKON575	cctca	602887	602891		BU568	BU569	cctca	601337	601341		BUsg548	BUsg549	cctca	602309	602313
orn_trn28	+	+	SEC	n.a.	n.a.		BUAMB548	BUAMB549	aaaatatcttttataaatataaaatgaa	585053	585080		BAKON580	BAKON581	ttgaaaaatatattttatatatataaaatatactt	611501	611535		BU574	BU575	ttgaaaaatttattttatatatataaaataaattt	610095	610129		BUsg554	BUsg555	ttgataaatatatcttatatatataatataaataa	610990	611024
trn28_amiB	+	+	SEC	n.a.	n.a.		BUAMB549	BUAMB550	aggaatatgcaatgattttttattgctcttctaaatggataatactg	585242	585288		BAKON581	BAKON582	aggaaaatttatgattttttattcttataaatggataatattt	611749	611791		BU636	BU637	aggaaaatttatgatttttaattcctgcaaatggataatattt	610282	610324		BUsg612	BUsg613	aggaaaatttatgattttttgtcctttttataaatggataatattt	611164	611209
amiB_rpmE	+	-	SEC	n.a.	n.a.		BUAMB550	BUAMB551	attaagcatctttattaagagataaaagatgcttaaat	586163	586200		BAKON582	BAKON583	attaagcatctaaacatttaatttaagatgcttaaat	612667	612703		BU576	BU577	attaagcatctaaacatatcagaaaatcaagatgcttaaat	611273	611313		BUsg555	BUsg556	tttaagcatctaatttattgtaagatgcttaaaa	612108	612141
rpmE_hslV	-	+	RBS-1	rpmE	-		BUAMB551	BUAMB552	ttcct	586442	586446		BAKON583	BAKON584	ttcct	612941	612945		BU577	BU578	ttctc	611575	611579		BUsg556	BUsg557	ttcct	612394	612398
rpmE_hslV	-	+	CONS	n.a.	n.a.		BUAMB551	BUAMB552	taatttattacctaataaaccaaaagaaaaatggagatatattcaaaaattagaaaatttat	586772	586833		BAKON583	BAKON584	tgaattacttcctaaagtaaaacagaaatggaaatatattcacaaactaaaaaatttat	613132	613190		BU577	BU578	tgatgtattacctcctaaaccaaaagaaaaatggaaatatattgaaaaattagaaaattcat	611873	611934		BUsg556	BUsg557	tgacttattacctcccaaacctaaacaaaaatggaaatatattcaaagattagaaaatttgt	612693	612754
rpmE_hslV	-	+	RBS-2	hslV	+		BUAMB551	BUAMB552	agagg	587032	587036		BAKON583	BAKON584	agagg	613390	613394		BU577	BU578	agagg	612142	612146		BUsg556	BUsg557	agagg	612934	612938
hslU_ibpA	+	+	SIGMA	hslU	+		BUAMB553	BUAMB554	attgaaaaaaaaaaataaaaccttacta	589010	589037		BAKON585	BAKON586	attgaaaaaaagaaataagaccctacta	615375	615402		BU579	BU580	attgaaaaaaaaaaataagaccttacct	614120	614147		BUsg558	BUsg559	gttgaaaaaaaaaaataaaaccttatat	614914	614941
ibpA_fpr	+	+	TT	ibpA	+		BUAMB554	BUAMB555	caatcattgtatttatcagaaaaaagtacaatgattg	589674	589710		BAKON586	BAKON587	aaatcattgtacttataaaaataagtacaatgattt	615988	616023		BU580	BU581	aaatcactgcgcttataaaaataagcacagtgatct	614725	614760		BUsg559	BUsg560	caatcattgtacttgttccaaaataagtacaatgattt	615550	615587
coaD_yba3	+	-	TT	coaD/yba3	+/-		BUAMB557	BUAMB558	tggtaggatatatactataacctacca	592060	592086		BAKON589	BAKON590	tagtagggtagacaataccctacta	618388	618412		BU583	BU584	tagtagggtatgttatataccctacta	617124	617150		BUsg562	BUsg563	tagggtatataaaatataccctatta	617986	618011
yhiQ_pitA	+	-	TT	yhiQ/pitA	+/-		BUAMB559	BUAMB560	tgagagtacatataaaacatgtactctct	594491	594519		BAKON592	BAKON593	taggagtatatattttttacacataccccta	620822	620852		BU586	BU587	taggagtacatttctttaacacgtactccta	619529	619559		BUsg565	BUsg566	taggagtacatttttttaaaacgtactccta	620455	620485
pitA_ynfM	-	-	CONS	n.a.	n.a.		BUAMB560	BUAMB561	aattttaagccattttaaatgaatgtaatcaagtttagcatttgataagaaaatatattttaggaaagaaa	596012	596082		BAKON593	BAKON594	aatctttaagccattttgatgaattgaactacgtttattatctgtgagaaactatgtttgaggaaagtaa	622330	622399		BU587	BU588	aatctttaagccattttgatgaattgaactaagtttattatctgtgagaaactatgtttgaggaaagtaa	621077	621146		BUsg566	BUsg567	aacctttaagccattttgatgaattgaactaagtttattatctgtgagaaaccttgttagaggaaagtaa	621990	622059
trn31_rho	-	-	CONS	n.a.	n.a.		BUAMB568	BUAMB569	ttagattttagaattaatcatctttattgtccagtttttttt	600832	600873		BAKON601	BAKON602	ttagattttaagattaataatcttgattgtccagcttttttt	627232	627273		BU639	BU640	ttagattttaaaattaataatcctaattgtccagcttttttt	626026	626067		BUsg615	BUsg616	ctagattacaatagtttaagattaataatcttcattgtccagtttttttt	626720	626769
rho_trxA	-	-	SEC	n.a.	n.a.		BUAMB569	BUAMB570	aatggtgggttcttagtaaaatcggggtaaatcgctcgaaataaaaaattatgatataaatttaaaatttattgataaatttaaaatgaaattaaatttttaatatgtttattt	602232	602345		BAKON602	BAKON603	aatggtgggttcttagtaaaatcggggtatatttcgaaaaaaatcatgacataaatgtaaaatttaatgataaattttaaattgaattaaatttttaatgtgtttaatt	628645	628753		BU596	BU597	aatggtgggttcttagtaaaatcggggtatatctcaaaataaaaattatgatataattttaaaatttattgaaaaattttaaataaaatgaaatttttgatgtatctaatt	627456	627566		BUsg572	BUsg573	aatggtgggttcttagtaaaatcggggtaaatctcgaaatgataactgtgatatcaattataaatttttttattgtcattaataaatttttcataaaattgaatttaattttttgagtt	628067	628185
trxA_rep	-	-	SEC	n.a.	n.a.		BUAMB570	BUAMB571	attctatcatttttcataacttttttaaaactaaatttaaaaaatt	602762	602807		BAKON603	BAKON604	ataatatcatttttaaaaattttttaaaactaaatttaaaaaaat	629165	629209		BU597	BU598	ataatatcatttttaataattttttaaaactaaatttaaaaaaat	627990	628034		BUsg573	BUsg574	ataatatcatttttgggaattgatttaaactaaaattaaataatt	628592	628636
ilvD_trn32	-	-	RBS	ilvD	-		BUAMB573	BUAMB574	ctcca	608287	608291		BAKON606	BAKON607	ctcca	634636	634640		BU600	BU601	ctcca	633503	633507		BUsg576	BUsg577	ctcca	634165	634169
trn32_iscS	-	+	CONS	n.a.	n.a.		BUAMB574	BUAMB575	aatattatattcttaatattcatcaaagtctagcatgtattacataatattctaaaataataaatttaaaaattttttaaacctaatttttttaaaatgatagaatataaatattagaatattatttaaaggtaaatatt	608621	608760		BAKON607	BAKON608	aatattatattcttaataagaataaaagtctagtatgtattttgcatatttaaaaaataaatttttagtaatttttagatttaaaattttattaaatgatagaatatattttataaaatataattttgaggtaaagatt	634961	635099		BU640	BU641	atgattatattattaatataaataaaagtctagtgtgtattttaaaatttctaaaaaaattaaattttagtaatttttagaactaaaattttattaaaatgttagaatatatcttttaaaatattattgaaaggtaaatttt	633834	633975		BUsg616	BUsg617	ataattatattcttaattaagataaaagtctagtttgtatattatatattttacctataatttacatttatttttagatctaaatattttttaaaatgatagaatattactttaatctttagttctttttctacaatgattatataaggtaaataat	634450	634606
trn32_iscS	-	+	RBS	trn32	+		BUAMB574	BUAMB575	aggta	608750	608754		BAKON607	BAKON608	aggta	635089	635093		BU640	BU641	aggta	633965	633969		BUsg616	BUsg617	aggta	634596	634600
iscS_iscU	+	+	RBS	iscU	+		BUAMB575	BUAMB576	aggta	609994	609998		BAKON608	BAKON609	aggta	636335	636339		BU602	BU603	aggta	635212	635216		BUsg577	BUsg578	aggta	635852	635856
iscU_hscB	+	+	TT	iscU	+		BUAMB576	BUAMB577	tgttgaaagaatactttctttcaaca	610409	610434		BAKON609	BAKON610	tgttgaaagaagatattctttcaaca	636751	636776		BU603	BU604	tgttgaaagaatattttctttcaaca	635625	635650		BUsg578	BUsg579	tgttgaaagagattatcctttcaaca	636271	636296
yfgM_mnmG	-	+	RNAz	n.a.	n.a.		BUAMB581	BUAMB001	aagttattcacataaaaaacactaattatgcacagttagttaatgtaataagttctttaataatcaatgctaaagaatactt	615301	615382		BAKON614	BAKON001	aagttatccgtatgaaaatcactgattgtacacagttagttaataggataagttcttttataatcaatactgcagactactt	641715	641796		BU608	BU001	aagttatccgtatgaaaatcactaattgtacacagttaattaatagaataagttcttttataatcaatgcttcagactactt	640602	640683		BUsg583	BUsg001	aagttattcgtatgaaaaacactaattgtacacagttagttagttcaagaagttctttaattatcaatgtcacacgtgactt	641187	641268
1Abbreviations are as follows: CONS = conserved k-mer block, SEC = conserved 2º structure, RNAz = RNAz prediction, RBS = conserved Ribosome binding site, SIGMA = Sigma-70 or Sigma-32 binding site, TT = transcriptional terminator, n.a. = not available
